# Supplementary material for: (E)-N-(4-{[1-(Prop-2-en-1-yl)-1H-1,2,3-triazol-4-yl]meth­oxy}benzyl­idene)morpholin-4-amine
Source: Acta Crystallogr Sect E Struct Rep Online. 2014 Feb 12;70(Pt 3):o289–90. doi: 10.1107/S1600536814002827 (PMC3998471; doi:10.1107/S1600536814002827)
Supplement: Supplementary file 1 [file e-70-0o289-sup1.cif]

##############################################################################
#                                                                            #
# This CIF contains the data in a paper accepted for publication in          #
# Acta Crystallographica Section E. It conforms to the requirements of       #
# Notes for Authors for Acta Crystallographica Section E, and has been       #
# peer reviewed under the auspices of the IUCr Commission on Journals.       #
#                                                                            #
# Full details of the Crystallographic Information File format               #
# are given in the paper "The Crystallographic Information File (CIF):       #
# a New Standard Archive File for Crystallography" by S. R. Hall, F. H.      #
# Allen and I. D. Brown [Acta Cryst. (1991), A47, 655-685].                  #
#                                                                            #
# The current version of the core CIF dictionary is obtainable from          #
# ftp://ftp.iucr.org/pub/cif_core.dic.                                       #
#                                                                            #
# Software is freely available for graphical display of the structure(s)     #
# in this CIF. For information consult the CIF software page                 #
# http://www.iucr.org/resources/cif/software.                                #
#                                                                            #
# This file may be used for bona fide research purposes within the           #
# scientific community so long as proper attribution is given to the journal # 
# article from which it was obtained.                                        #
#                                                                            #
##############################################################################
data_global
_audit_creation_method     'PLATON <TABLE ACC> option'
_journal_date_recd_electronic     2014-02-05
_journal_date_accepted     2014-02-07
_journal_name_full     'Acta Crystallographica, Section E'
_journal_year     2014
_journal_volume     70
_journal_issue      3
_journal_page_first     o289
_journal_page_last     o290
_journal_paper_category     QO
_journal_paper_doi     10.1107/S1600536814002827
_journal_coeditor_code     HG5381
_publ_contact_author_name     'Dr Mehmet Akkurt'
_publ_contact_author_address
; Department of Physics
  Faculty of Sciences
  Erciyes University
  38039 Kayseri
  Turkey
;
_publ_contact_author_email     akkurt@erciyes.edu.tr
_publ_contact_author_fax     '+90-352-4374933'
_publ_contact_author_phone     '+90-352-2076666 ext. 33106'
_publ_section_title
;\
(<i>E</i>)-<i>N</i>-(4-{[1-(Prop-2-en-1-yl)-1<i>H</i>-1,2,3-triazol-4-yl]\
methoxy}benzylidene)morpholin-4-amine
;
loop_
    _publ_author_name
    _publ_author_footnote
    _publ_author_address
    'Mehmet Akkurt' .
; Department of Physics,
  Faculty of Sciences,
  Erciyes University,
  38039 Kayseri,
  Turkey
;
    'Aliasghar Jarrahpour' .
;
Department of Chemistry,
College of Sciences,
Shiraz University,
71454 Shiraz,
Iran
;
    'Mehdi Mohammadi Chermahini' .
;
Department of Chemistry,
College of Sciences,
Shiraz University,
71454 Shiraz,
Iran
;
    'Pezhman Shiri' .
;
Department of Chemistry,
College of Sciences,
Shiraz University,
71454 Shiraz,
Iran
;
    'Nam\?ik \"Ozdemir' .
;
   Department of Physics,
   Faculty of Arts and Sciences,
   Ondokuz May\?is University,
   55139 Samsun,
   Turkey
;
data_I
_database_code_depnum_ccdc_archive     'CCDC 985708'
_chemical_name_systematic
;\
(<i>E</i>)-<i>N</i>-(4-{[1-(Prop-2-en-1-yl)-1<i>H</i>-1,2,3-triazol-\
4-yl]methoxy}benzylidene)morpholin-4-amine
;
_chemical_name_common     ?
_chemical_formula_moiety     'C17 H21 N5 O2'
_chemical_formula_sum     'C17 H21 N5 O2'
_chemical_formula_structural     ?
_chemical_formula_iupac     'C17 H21 N5 O2'
_chemical_formula_weight     327.39
_chemical_melting_point     ?
_symmetry_cell_setting     triclinic
_symmetry_space_group_name_H-M     'P -1'
_symmetry_space_group_name_Hall     '-P 1'
loop_
    _symmetry_equiv_pos_site_id
    _symmetry_equiv_pos_as_xyz
    1 x,y,z
    2 -x,-y,-z
_cell_length_a     10.5992(8)
_cell_length_b     11.6351(10)
_cell_length_c     14.8758(13)
_cell_angle_alpha     95.811(7)
_cell_angle_beta     100.724(6)
_cell_angle_gamma     99.838(6)
_cell_volume     1759.1(3)
_cell_formula_units_Z     4
_cell_measurement_reflns_used     12937
_cell_measurement_theta_min     1.41
_cell_measurement_theta_max     27.92
_cell_measurement_temperature     296(2)
_cell_special_details
;
;
_exptl_crystal_description     'prism'
_exptl_crystal_colour     'colourless'
_exptl_crystal_size_max     0.580
_exptl_crystal_size_mid     0.343
_exptl_crystal_size_min     0.130
_exptl_crystal_size_rad     ?
_exptl_crystal_density_diffrn     1.236
_exptl_crystal_density_meas     ?
_exptl_crystal_density_method     'Not Measured'
_exptl_crystal_F_000     696
loop_
    _exptl_crystal_face_index_h
    _exptl_crystal_face_index_k
    _exptl_crystal_face_index_l
    _exptl_crystal_face_perp_dist
    0 -1 0 0.0600
    0 1 0 0.0680
    0 0 1 0.1760
    5 -2 5 0.2400
    0 0 -1 0.1560
    -11 4 -1 0.3120
    5 2 5 0.2260
    5 0 -1 0.3500
    0 3 -7 0.1280
    0 -2 5 0.1640
    0 -3 1 0.0800
    1 -2 1 0.1910
    0 7 -3 0.0900
    4 2 -5 0.3300
_exptl_absorpt_coefficient_mu     0.084
_exptl_absorpt_correction_type     integration
_exptl_absorpt_process_details     '(X-RED32; Stoe & Cie, 2002)'
_exptl_absorpt_correction_T_min     0.9680
_exptl_absorpt_correction_T_max     0.9895
_exptl_special_details
;
;
_diffrn_ambient_temperature     296(2)
_diffrn_radiation_type     'Mo K\a'
_diffrn_radiation_wavelength     0.71073
_diffrn_radiation_monochromator     'plane graphite'
_diffrn_measurement_device_type     'Stoe IPDS 2'
_diffrn_measurement_device     '2-circle goniometer'
_diffrn_measurement_method     '\w scans'
_diffrn_detector_area_resol_mean     6.67
_diffrn_reflns_number     18485
_diffrn_reflns_av_R_equivalents     0.0966
_diffrn_reflns_av_sigmaI/netI     0.0759
_diffrn_reflns_theta_min     1.41
_diffrn_reflns_theta_max     25.00
_diffrn_reflns_theta_full     25.24
_diffrn_measured_fraction_theta_max     1.000
_diffrn_measured_fraction_theta_full     0.977
_diffrn_reflns_limit_h_min     -12
_diffrn_reflns_limit_h_max     12
_diffrn_reflns_limit_k_min     -13
_diffrn_reflns_limit_k_max     13
_diffrn_reflns_limit_l_min     -17
_diffrn_reflns_limit_l_max     17
_diffrn_reflns_reduction_process
;
;
_refine_special_details
;
Refinement on <i>F</i>^2^ for ALL reflections except those flagged by the user
for potential systematic errors. Weighted <i>R</i>-factors <i>wR</i> and all
goodnesses of fit <i>S</i> are based on <i>F</i>^2^, conventional
<i>R</i>-factors <i>R</i> are based on <i>F</i>, with <i>F</i> set to zero for
negative <i>F</i>^2^. The observed criterion of <i>F</i>^2^ > \s(<i>F</i>^2^)
is used only for calculating -<i>R</i>-factor-obs <i>etc</i>. and is not
relevant to the choice of reflections for refinement. <i>R</i>-factors based
on <i>F</i>^2^ are statistically about twice as large as those based on
<i>F</i>, and <i>R</i>-factors based on ALL data will be even larger.
;
_reflns_number_total     6210
_reflns_number_gt     2458
_reflns_threshold_expression     I>2\s(I)
_refine_ls_structure_factor_coef     Fsqd
_refine_ls_matrix_type     full
_refine_ls_R_factor_all     0.1748
_refine_ls_R_factor_gt     0.0799
_refine_ls_wR_factor_gt     0.1796
_refine_ls_wR_factor_ref     0.2235
_refine_ls_goodness_of_fit_ref     0.903
_refine_ls_restrained_S_all     0.906
_refine_ls_number_reflns     6210
_refine_ls_number_parameters     419
_refine_ls_number_restraints     18
_refine_ls_number_constraints     ?
_refine_ls_hydrogen_treatment     constr
_refine_ls_weighting_scheme     calc
_refine_ls_weighting_details
                      'w=1/[\s^2^(Fo^2^)+(0.1115P)^2^] where P=(Fo^2^+2Fc^2^)/3'
_atom_sites_solution_hydrogens     geom
_atom_sites_solution_primary     ?
_atom_sites_solution_secondary     ?
_refine_ls_shift/su_max     0.000
_refine_ls_shift/su_mean     0.000
_refine_diff_density_max     0.593
_refine_diff_density_min     -0.251
_refine_ls_extinction_method     'none'
_refine_ls_abs_structure_details     ?
_refine_ls_abs_structure_Flack     .
loop_
    _atom_type_symbol
    _atom_type_description
    _atom_type_scat_dispersion_real
    _atom_type_scat_dispersion_imag
    _atom_type_scat_source
    C C 0.0033 0.0016 ' International Tables Vol C Tables 4.2.6.8 and 6.1.1.4'
    H H 0.0000 0.0000 ' International Tables Vol C Tables 4.2.6.8 and 6.1.1.4'
    N N 0.0061 0.0033 ' International Tables Vol C Tables 4.2.6.8 and 6.1.1.4'
    O O 0.0106 0.0060 ' International Tables Vol C Tables 4.2.6.8 and 6.1.1.4'
_computing_data_collection     'X-AREA (Stoe & Cie, 2002)'
_computing_cell_refinement     'X-AREA (Stoe & Cie, 2002)'
_computing_data_reduction     'X-RED32 (Stoe & Cie, 2002)'
_computing_structure_solution     'SHELXS2013 (Sheldrick, 2008)'
_computing_structure_refinement     'SHELXL2013 (Sheldrick, 2008)'
_computing_molecular_graphics     'ORTEP-3 for Windows (Farrugia, 2012)'
_computing_publication_material     'WinGX (Farrugia, 2012)'
loop_
    _atom_site_type_symbol
    _atom_site_label
    _atom_site_fract_x
    _atom_site_fract_y
    _atom_site_fract_z
    _atom_site_U_iso_or_equiv
    _atom_site_thermal_displace_type
    _atom_site_calc_flag
    _atom_site_refinement_flags
    _atom_site_occupancy
    _atom_site_disorder_assembly
    _atom_site_disorder_group
    O O1 0.6237(5) 0.4832(3) 0.7915(3) 0.1443(19) Uani d . 1.000 . .
    O O2 0.8543(3) 0.9516(3) 0.26209(19) 0.1045(14) Uani d . 1.000 . .
    N N1 0.6676(6) 0.6509(4) 0.6716(3) 0.126(2) Uani d D 1.000 . .
    N N2A 0.6643(8) 0.6924(8) 0.5811(6) 0.094(3) Uani d DP 0.576(7) A 1
    N N3 1.0870(3) 1.0861(4) 0.1389(3) 0.1039(16) Uani d . 1.000 . .
    N N4 1.0574(3) 1.1331(3) 0.0639(3) 0.1043(16) Uani d . 1.000 . .
    N N5 0.9289(3) 1.1321(3) 0.0491(2) 0.0815(12) Uani d D 1.000 . .
    C C1 0.5505(6) 0.5636(6) 0.6529(4) 0.133(3) Uani d . 1.000 . .
    C C2 0.5181(6) 0.5210(5) 0.7387(4) 0.141(3) Uani d . 1.000 . .
    C C3 0.7331(7) 0.5754(5) 0.8149(4) 0.148(3) Uani d . 1.000 . .
    C C4 0.7744(6) 0.6183(5) 0.7315(4) 0.136(3) Uani d . 1.000 . .
    C C5A 0.7787(8) 0.7292(7) 0.5672(6) 0.092(3) Uani d DP 0.576(7) A 1
    C C6 0.7697(11) 0.7785(5) 0.4807(4) 0.153(4) Uani d D 1.000 . .
    C C7 0.8949(9) 0.8212(5) 0.4742(4) 0.151(4) Uani d . 1.000 . .
    C C8 0.9304(5) 0.8784(4) 0.4061(3) 0.1147(19) Uani d . 1.000 . .
    C C9 0.8325(5) 0.8945(4) 0.3350(3) 0.0918(19) Uani d . 1.000 . .
    C C10 0.7034(6) 0.8523(4) 0.3372(3) 0.110(2) Uani d . 1.000 . .
    C C11 0.6738(6) 0.7962(5) 0.4088(4) 0.126(3) Uani d . 1.000 . .
    C C12 0.9829(4) 1.0002(4) 0.2566(3) 0.0962(17) Uani d . 1.000 . .
    C C13 0.9784(4) 1.0560(3) 0.1722(3) 0.0797(17) Uani d . 1.000 . .
    C C14 0.8776(4) 1.0853(3) 0.1152(3) 0.0802(16) Uani d . 1.000 . .
    C C15A 0.8680(19) 1.1698(15) -0.0364(9) 0.090(3) Uani d DP 0.691(10) B 1
    C C16A 0.9190(18) 1.2977(16) -0.0298(7) 0.150(5) Uani d DP 0.691(10) B 1
    C C17A 0.9566(11) 1.3396(12) -0.1022(8) 0.225(7) Uani d DP 0.691(10) B 1
    C C5B 0.6811(13) 0.7108(13) 0.5400(8) 0.092(3) Uani d DP 0.424(7) A 2
    C C15B 0.855(4) 1.187(4) -0.023(2) 0.090(3) Uani d DP 0.309(10) B 2
    C C16B 0.930(5) 1.283(4) -0.065(2) 0.150(5) Uani d DP 0.309(10) B 2
    C C17B 0.853(3) 1.359(3) -0.0446(19) 0.225(7) Uani d DP 0.309(10) B 2
    N N2B 0.7456(10) 0.7084(11) 0.6185(7) 0.094(3) Uani d DP 0.424(7) A 2
    O O3 0.0840(5) 0.5145(4) 0.7668(3) 0.1466(19) Uani d . 1.000 . .
    O O4 0.3815(3) 0.9503(2) 0.23393(16) 0.0879(10) Uani d . 1.000 . .
    N N6 0.1978(4) 0.6094(3) 0.6291(3) 0.1035(11) Uani d . 1.000 . .
    N N7 0.2177(4) 0.6515(3) 0.5472(2) 0.1035(11) Uani d . 1.000 . .
    N N8 0.5704(3) 1.1125(3) 0.1342(3) 0.0960(16) Uani d . 1.000 . .
    N N9 0.5726(3) 1.1426(3) 0.0521(3) 0.1002(16) Uani d . 1.000 . .
    N N10 0.4507(3) 1.1526(3) 0.0151(2) 0.0797(12) Uani d D 1.000 . .
    C C18 0.1177(6) 0.4959(4) 0.6103(3) 0.123(2) Uani d . 1.000 . .
    C C19 0.1057(6) 0.4407(5) 0.6941(4) 0.122(3) Uani d . 1.000 . .
    C C20 0.1672(6) 0.6226(5) 0.7861(3) 0.127(2) Uani d . 1.000 . .
    C C21 0.1826(5) 0.6855(4) 0.7056(3) 0.113(2) Uani d . 1.000 . .
    C C22 0.2493(4) 0.7587(4) 0.5465(3) 0.0929(6) Uani d . 1.000 . .
    C C23 0.2813(4) 0.8062(4) 0.4627(3) 0.0929(6) Uani d . 1.000 . .
    C C24 0.3134(4) 0.9242(4) 0.4648(3) 0.0929(6) Uani d . 1.000 . .
    C C25 0.3459(4) 0.9759(4) 0.3907(3) 0.0929(6) Uani d . 1.000 . .
    C C26 0.3471(4) 0.9074(4) 0.3098(3) 0.0929(6) Uani d . 1.000 . .
    C C27 0.3138(4) 0.7870(4) 0.3061(3) 0.0929(6) Uani d . 1.000 . .
    C C28 0.2819(4) 0.7383(4) 0.3821(3) 0.0929(6) Uani d . 1.000 . .
    C C29 0.4144(4) 1.0752(3) 0.2382(2) 0.0812(16) Uani d . 1.000 . .
    C C30 0.4472(3) 1.1038(3) 0.1500(2) 0.0691(12) Uani d . 1.000 . .
    C C31 0.3727(3) 1.1294(3) 0.0736(2) 0.0750(14) Uani d . 1.000 . .
    C C32A 0.4142(19) 1.1840(16) -0.0775(8) 0.098(3) Uani d DP 0.705(15) . 1
    C C33A 0.4217(15) 1.3152(11) -0.0709(7) 0.141(5) Uani d DP 0.705(15) . 1
    C C34A 0.3135(19) 1.3541(19) -0.0881(16) 0.205(9) Uani d DP 0.705(15) . 1
    C C33B 0.343(3) 1.278(2) -0.074(2) 0.141(5) Uani d DP 0.295(15) . 2
    C C34B 0.379(6) 1.384(3) -0.094(4) 0.205(9) Uani d DP 0.295(15) . 2
    C C32B 0.440(5) 1.195(5) -0.076(2) 0.098(3) Uani d DP 0.295(15) . 2
    H H3A 0.80520 0.54850 0.85160 0.1770 Uiso c RU 1.000 . .
    H H3B 0.71260 0.64010 0.85230 0.1770 Uiso c RU 1.000 . .
    H H1A 0.56070 0.49750 0.61150 0.1600 Uiso c RU 1.000 . .
    H H1B 0.47860 0.59630 0.62200 0.1600 Uiso c RU 1.000 . .
    H H2A 0.49390 0.58410 0.77570 0.1700 Uiso c RU 1.000 . .
    H H2B 0.44330 0.45630 0.72220 0.1700 Uiso c RU 1.000 . .
    H H10 0.63680 0.86200 0.28980 0.1320 Uiso c RU 1.000 . .
    H H11 0.58630 0.76870 0.40960 0.1520 Uiso c RU 1.000 . .
    H H12A 1.03440 0.93890 0.25500 0.1160 Uiso c RU 1.000 . .
    H H12B 1.02340 1.05810 0.31030 0.1160 Uiso c RU 1.000 . .
    H H14 0.79060 1.07480 0.12090 0.0960 Uiso c RU 1.000 . .
    H H15A 0.77360 1.15440 -0.04370 0.1080 Uiso c RUP 0.691(10) B 1
    H H15B 0.89010 1.12750 -0.08910 0.1080 Uiso c RUP 0.691(10) B 1
    H H16A 0.92450 1.34780 0.02420 0.1800 Uiso c RUP 0.691(10) B 1
    H H17A 0.95080 1.28890 -0.15590 0.2710 Uiso c RUP 0.691(10) B 1
    H H17B 0.98890 1.41980 -0.09920 0.2710 Uiso c RUP 0.691(10) B 1
    H H4A 0.84570 0.68580 0.75060 0.1630 Uiso c RU 1.000 . .
    H H4B 0.80600 0.55680 0.69810 0.1630 Uiso c RU 1.000 . .
    H H5A 0.85650 0.72520 0.60660 0.1100 Uiso c RUP 0.576(7) A 1
    H H7 0.96150 0.80980 0.52080 0.1810 Uiso c RU 1.000 . .
    H H8 1.01810 0.90640 0.40650 0.1380 Uiso c RU 1.000 . .
    H H5B 0.59290 0.67730 0.51930 0.1100 Uiso c RUP 0.424(7) A 2
    H H15C 0.79010 1.22070 0.00380 0.1080 Uiso c RUP 0.309(10) B 2
    H H15D 0.80820 1.12550 -0.07200 0.1080 Uiso c RUP 0.309(10) B 2
    H H16B 1.00100 1.28700 -0.09410 0.1800 Uiso c RUP 0.309(10) B 2
    H H17C 0.78530 1.33640 -0.01440 0.2710 Uiso c RUP 0.309(10) B 2
    H H17D 0.86780 1.43510 -0.06060 0.2710 Uiso c RUP 0.309(10) B 2
    H H19A 0.03400 0.37320 0.67800 0.1470 Uiso c RU 1.000 . .
    H H20A 0.25290 0.61180 0.81630 0.1520 Uiso c RU 1.000 . .
    H H20B 0.13580 0.67260 0.82970 0.1520 Uiso c RU 1.000 . .
    H H19B 0.18520 0.41180 0.71510 0.1470 Uiso c RU 1.000 . .
    H H18A 0.15380 0.44570 0.56980 0.1480 Uiso c RU 1.000 . .
    H H18B 0.03120 0.50150 0.57790 0.1480 Uiso c RU 1.000 . .
    H H24 0.31340 0.97260 0.51850 0.1110 Uiso c RU 1.000 . .
    H H25 0.36730 1.05750 0.39530 0.1110 Uiso c RU 1.000 . .
    H H27 0.31270 0.73820 0.25240 0.1110 Uiso c RU 1.000 . .
    H H28 0.26010 0.65680 0.37820 0.1110 Uiso c RU 1.000 . .
    H H29A 0.48860 1.10690 0.28860 0.0970 Uiso c RU 1.000 . .
    H H29B 0.34100 1.11010 0.24940 0.0970 Uiso c RU 1.000 . .
    H H31 0.28370 1.13050 0.06390 0.0900 Uiso c RU 1.000 . .
    H H32A 0.32600 1.14320 -0.10620 0.1170 Uiso c RUP 0.705(15) . 1
    H H32B 0.47310 1.16050 -0.11540 0.1170 Uiso c RUP 0.705(15) . 1
    H H33A 0.50200 1.36700 -0.05490 0.1690 Uiso c RUP 0.705(15) . 1
    H H34A 0.23380 1.30140 -0.10410 0.2460 Uiso c RUP 0.705(15) . 1
    H H34B 0.31550 1.43460 -0.08450 0.2460 Uiso c RUP 0.705(15) . 1
    H H21A 0.10640 0.72010 0.68740 0.1350 Uiso c RU 1.000 . .
    H H21B 0.25860 0.74890 0.72340 0.1350 Uiso c RU 1.000 . .
    H H22 0.25320 0.81040 0.59930 0.1110 Uiso c RU 1.000 . .
    H H32C 0.40690 1.12990 -0.12530 0.1170 Uiso c RUP 0.295(15) . 2
    H H32D 0.52390 1.23630 -0.08300 0.1170 Uiso c RUP 0.295(15) . 2
    H H33B 0.26240 1.25350 -0.05920 0.1690 Uiso c RUP 0.295(15) . 2
    H H34C 0.46010 1.40690 -0.10910 0.2460 Uiso c RUP 0.295(15) . 2
    H H34D 0.32210 1.43730 -0.09410 0.2460 Uiso c RUP 0.295(15) . 2
loop_
    _atom_site_aniso_label
    _atom_site_aniso_U_11
    _atom_site_aniso_U_22
    _atom_site_aniso_U_33
    _atom_site_aniso_U_12
    _atom_site_aniso_U_13
    _atom_site_aniso_U_23
    O1 0.168(4) 0.110(3) 0.171(3) 0.029(3) 0.055(3) 0.055(3)
    O2 0.075(2) 0.138(3) 0.0951(19) 0.0063(17) 0.0098(15) 0.0294(19)
    N1 0.160(4) 0.103(3) 0.142(4) 0.044(3) 0.072(3) 0.036(3)
    N2A 0.091(6) 0.091(4) 0.109(6) 0.028(5) 0.032(4) 0.017(5)
    N3 0.057(2) 0.125(3) 0.129(3) 0.011(2) 0.024(2) 0.017(2)
    N4 0.060(2) 0.122(3) 0.138(3) 0.016(2) 0.039(2) 0.020(3)
    N5 0.060(2) 0.078(2) 0.107(2) 0.0106(16) 0.0241(18) 0.0067(18)
    C1 0.144(5) 0.132(5) 0.143(4) 0.038(4) 0.051(4) 0.050(4)
    C2 0.140(5) 0.142(5) 0.164(5) 0.038(4) 0.054(4) 0.064(4)
    C3 0.173(6) 0.102(4) 0.171(5) 0.017(4) 0.040(4) 0.042(4)
    C4 0.149(5) 0.091(4) 0.179(5) 0.018(3) 0.056(4) 0.038(4)
    C5A 0.072(5) 0.087(5) 0.103(6) 0.012(5) 0.001(4) -0.014(5)
    C6 0.324(12) 0.073(4) 0.089(4) 0.056(5) 0.089(6) 0.019(3)
    C7 0.274(10) 0.095(4) 0.087(4) 0.059(5) 0.019(5) 0.019(3)
    C8 0.134(4) 0.099(3) 0.096(3) 0.023(3) -0.005(3) -0.004(3)
    C9 0.102(4) 0.092(3) 0.076(3) 0.017(3) 0.013(2) 0.000(2)
    C10 0.115(4) 0.123(4) 0.092(3) 0.017(3) 0.031(3) 0.007(3)
    C11 0.178(6) 0.104(4) 0.108(4) 0.017(4) 0.069(4) 0.012(3)
    C12 0.069(3) 0.104(3) 0.107(3) 0.013(2) 0.009(2) -0.002(3)
    C13 0.065(3) 0.079(3) 0.091(3) 0.012(2) 0.016(2) -0.004(2)
    C14 0.055(2) 0.085(3) 0.102(3) 0.010(2) 0.025(2) 0.010(2)
    C15A 0.079(5) 0.088(7) 0.109(5) 0.016(3) 0.036(4) 0.013(5)
    C16A 0.182(8) 0.171(9) 0.089(10) 0.013(7) 0.012(8) 0.052(9)
    C17A 0.183(12) 0.242(12) 0.222(12) -0.052(9) -0.013(8) 0.156(11)
    C5B 0.072(5) 0.087(5) 0.103(6) 0.012(5) 0.001(4) -0.014(5)
    C15B 0.079(5) 0.088(7) 0.109(5) 0.016(3) 0.036(4) 0.013(5)
    C16B 0.182(8) 0.171(9) 0.089(10) 0.013(7) 0.012(8) 0.052(9)
    C17B 0.183(12) 0.242(12) 0.222(12) -0.052(9) -0.013(8) 0.156(11)
    N2B 0.091(6) 0.091(4) 0.109(6) 0.028(5) 0.032(4) 0.017(5)
    O3 0.215(4) 0.118(3) 0.116(3) 0.025(3) 0.052(3) 0.039(2)
    O4 0.109(2) 0.0753(18) 0.0840(16) 0.0220(15) 0.0296(14) 0.0079(13)
    N6 0.116(2) 0.098(2) 0.1014(18) 0.0198(16) 0.0324(15) 0.0202(15)
    N7 0.116(2) 0.098(2) 0.1014(18) 0.0198(16) 0.0324(15) 0.0202(15)
    N8 0.057(2) 0.132(3) 0.104(3) 0.0254(19) 0.0182(17) 0.025(2)
    N9 0.057(2) 0.145(3) 0.104(3) 0.020(2) 0.0252(18) 0.026(2)
    N10 0.058(2) 0.096(2) 0.089(2) 0.0163(16) 0.0205(16) 0.0189(17)
    C18 0.174(5) 0.084(3) 0.105(3) 0.015(3) 0.021(3) 0.017(3)
    C19 0.151(5) 0.100(4) 0.121(4) 0.019(3) 0.044(3) 0.022(3)
    C20 0.172(5) 0.111(4) 0.099(3) 0.013(4) 0.044(3) 0.020(3)
    C21 0.158(5) 0.092(3) 0.087(3) 0.028(3) 0.017(3) 0.015(3)
    C22 0.1033(12) 0.0795(9) 0.0963(11) 0.0200(9) 0.0218(9) 0.0087(7)
    C23 0.1033(12) 0.0795(9) 0.0963(11) 0.0200(9) 0.0218(9) 0.0087(7)
    C24 0.1033(12) 0.0795(9) 0.0963(11) 0.0200(9) 0.0218(9) 0.0087(7)
    C25 0.1033(12) 0.0795(9) 0.0963(11) 0.0200(9) 0.0218(9) 0.0087(7)
    C26 0.1033(12) 0.0795(9) 0.0963(11) 0.0200(9) 0.0218(9) 0.0087(7)
    C27 0.1033(12) 0.0795(9) 0.0963(11) 0.0200(9) 0.0218(9) 0.0087(7)
    C28 0.1033(12) 0.0795(9) 0.0963(11) 0.0200(9) 0.0218(9) 0.0087(7)
    C29 0.082(3) 0.078(3) 0.081(2) 0.018(2) 0.013(2) 0.002(2)
    C30 0.059(2) 0.070(2) 0.080(2) 0.0165(18) 0.0180(18) 0.0055(18)
    C31 0.053(2) 0.093(3) 0.087(2) 0.0212(19) 0.025(2) 0.019(2)
    C32A 0.082(8) 0.124(6) 0.093(3) 0.019(6) 0.027(3) 0.031(3)
    C33A 0.153(12) 0.128(9) 0.151(6) 0.015(8) 0.038(8) 0.073(6)
    C34A 0.26(2) 0.202(15) 0.223(10) 0.107(14) 0.117(16) 0.121(10)
    C33B 0.153(12) 0.128(9) 0.151(6) 0.015(8) 0.038(8) 0.073(6)
    C34B 0.26(2) 0.202(15) 0.223(10) 0.107(14) 0.117(16) 0.121(10)
    C32B 0.082(8) 0.124(6) 0.093(3) 0.019(6) 0.027(3) 0.031(3)
_geom_special_details
;
Bond distances, angles <i>etc</i>. have been calculated using the rounded
fractional coordinates. All su's are estimated from the variances of the
(full) variance-covariance matrix. The cell e.s.d.'s are taken into account in
the estimation of distances, angles and torsion angles
;
loop_
    _geom_bond_atom_site_label_1
    _geom_bond_atom_site_label_2
    _geom_bond_site_symmetry_1
    _geom_bond_site_symmetry_2
    _geom_bond_distance
    _geom_bond_publ_flag
    O1 C2 . . 1.405(8) no
    O1 C3 . . 1.402(8) no
    O2 C9 . . 1.363(5) no
    O2 C12 . . 1.404(6) no
    O3 C20 . . 1.377(8) no
    O3 C19 . . 1.390(8) no
    O4 C26 . . 1.364(5) no
    O4 C29 . . 1.427(4) no
    N1 N2A . . 1.472(10) no
    N1 C1 . . 1.426(9) no
    N1 C4 . . 1.435(8) no
    N1 N2B . . 1.384(13) no
    N2A C5A . . 1.277(12) no
    N2B C5B . . 1.244(16) no
    N3 C13 . . 1.343(6) no
    N3 N4 . . 1.302(6) no
    N4 N5 . . 1.337(5) no
    N5 C14 . . 1.329(5) no
    N5 C15B . . 1.47(4) no
    N5 C15A . . 1.460(15) no
    N6 N7 . . 1.396(5) no
    N6 C18 . . 1.413(6) no
    N6 C21 . . 1.421(6) no
    N7 C22 . . 1.237(6) no
    N8 N9 . . 1.307(6) no
    N8 C30 . . 1.358(5) no
    N9 N10 . . 1.336(5) no
    N10 C31 . . 1.324(4) no
    N10 C32A . . 1.460(13) no
    N10 C32B . . 1.48(4) no
    C1 C2 . . 1.492(8) no
    C3 C4 . . 1.494(8) no
    C5A C6 . . 1.455(10) no
    C5B C6 . . 1.574(16) no
    C6 C11 . . 1.390(11) no
    C6 C7 . . 1.360(14) no
    C7 C8 . . 1.343(8) no
    C8 C9 . . 1.389(7) no
    C9 C10 . . 1.380(8) no
    C10 C11 . . 1.362(7) no
    C12 C13 . . 1.468(6) no
    C13 C14 . . 1.350(6) no
    C15A C16A . . 1.48(3) no
    C15B C16B . . 1.51(6) no
    C16A C17A . . 1.325(19) no
    C16B C17B . . 1.35(6) no
    C1 H1B . . 0.9700 no
    C1 H1A . . 0.9700 no
    C2 H2A . . 0.9700 no
    C2 H2B . . 0.9700 no
    C3 H3A . . 0.9700 no
    C3 H3B . . 0.9700 no
    C4 H4B . . 0.9700 no
    C4 H4A . . 0.9700 no
    C5A H5A . . 0.9300 no
    C5B H5B . . 0.9300 no
    C7 H7 . . 0.9300 no
    C8 H8 . . 0.9300 no
    C10 H10 . . 0.9300 no
    C11 H11 . . 0.9300 no
    C12 H12A . . 0.9700 no
    C12 H12B . . 0.9700 no
    C14 H14 . . 0.9300 no
    C15A H15B . . 0.9700 no
    C15A H15A . . 0.9700 no
    C15B H15D . . 0.9600 no
    C15B H15C . . 0.9700 no
    C16A H16A . . 0.9300 no
    C16B H16B . . 0.9300 no
    C17A H17A . . 0.9300 no
    C17A H17B . . 0.9300 no
    C17B H17D . . 0.9400 no
    C17B H17C . . 0.9300 no
    C18 C19 . . 1.475(7) no
    C20 C21 . . 1.485(7) no
    C22 C23 . . 1.486(6) no
    C23 C24 . . 1.353(7) no
    C23 C28 . . 1.369(6) no
    C24 C25 . . 1.379(6) no
    C25 C26 . . 1.378(6) no
    C26 C27 . . 1.378(7) no
    C27 C28 . . 1.386(6) no
    C29 C30 . . 1.474(4) no
    C30 C31 . . 1.349(4) no
    C32A C33A . . 1.51(2) no
    C32B C33B . . 1.53(6) no
    C33A C34A . . 1.30(3) no
    C33B C34B . . 1.31(4) no
    C18 H18A . . 0.9700 no
    C18 H18B . . 0.9700 no
    C19 H19A . . 0.9700 no
    C19 H19B . . 0.9700 no
    C20 H20A . . 0.9700 no
    C20 H20B . . 0.9700 no
    C21 H21A . . 0.9700 no
    C21 H21B . . 0.9700 no
    C22 H22 . . 0.9300 no
    C24 H24 . . 0.9300 no
    C25 H25 . . 0.9300 no
    C27 H27 . . 0.9300 no
    C28 H28 . . 0.9300 no
    C29 H29A . . 0.9700 no
    C29 H29B . . 0.9700 no
    C31 H31 . . 0.9300 no
    C32A H32A . . 0.9700 no
    C32A H32B . . 0.9700 no
    C32B H32C . . 0.9700 no
    C32B H32D . . 0.9600 no
    C33A H33A . . 0.9300 no
    C33B H33B . . 0.9300 no
    C34A H34A . . 0.9300 no
    C34A H34B . . 0.9300 no
    C34B H34C . . 0.9300 no
    C34B H34D . . 0.9400 no
loop_
    _geom_angle_atom_site_label_1
    _geom_angle_atom_site_label_2
    _geom_angle_atom_site_label_3
    _geom_angle_site_symmetry_1
    _geom_angle_site_symmetry_2
    _geom_angle_site_symmetry_3
    _geom_angle
    _geom_angle_publ_flag
    C2 O1 C3 . . . 109.9(4) no
    C9 O2 C12 . . . 119.7(4) no
    C19 O3 C20 . . . 114.1(5) no
    C26 O4 C29 . . . 117.3(3) no
    N2A N1 C4 . . . 128.8(6) no
    C1 N1 C4 . . . 113.2(5) no
    N2B N1 C4 . . . 94.6(6) no
    N2B N1 C1 . . . 135.3(6) no
    N2A N1 C1 . . . 101.4(5) no
    N1 N2A C5A . . . 112.4(8) no
    N1 N2B C5B . . . 110.8(11) no
    N4 N3 C13 . . . 109.1(3) no
    N3 N4 N5 . . . 107.0(3) no
    N4 N5 C15B . . . 125.8(17) no
    C14 N5 C15A . . . 131.4(8) no
    N4 N5 C14 . . . 110.4(3) no
    N4 N5 C15A . . . 118.0(8) no
    C14 N5 C15B . . . 123.4(17) no
    C18 N6 C21 . . . 117.0(4) no
    N7 N6 C21 . . . 121.4(3) no
    N7 N6 C18 . . . 110.7(4) no
    N6 N7 C22 . . . 119.6(3) no
    N9 N8 C30 . . . 109.5(3) no
    N8 N9 N10 . . . 106.7(3) no
    N9 N10 C31 . . . 110.3(3) no
    N9 N10 C32B . . . 113(2) no
    C31 N10 C32A . . . 127.0(8) no
    N9 N10 C32A . . . 122.7(9) no
    C31 N10 C32B . . . 137(2) no
    N1 C1 C2 . . . 112.2(5) no
    O1 C2 C1 . . . 112.0(5) no
    O1 C3 C4 . . . 112.1(5) no
    N1 C4 C3 . . . 111.1(6) no
    N2A C5A C6 . . . 110.1(9) no
    N2B C5B C6 . . . 110.5(11) no
    C5B C6 C7 . . . 144.9(8) no
    C5A C6 C7 . . . 106.1(7) no
    C7 C6 C11 . . . 115.1(6) no
    C5B C6 C11 . . . 100.0(9) no
    C5A C6 C11 . . . 138.8(9) no
    C6 C7 C8 . . . 125.5(7) no
    C7 C8 C9 . . . 118.2(6) no
    O2 C9 C8 . . . 124.4(5) no
    C8 C9 C10 . . . 119.2(4) no
    O2 C9 C10 . . . 116.4(4) no
    C9 C10 C11 . . . 119.8(5) no
    C6 C11 C10 . . . 122.3(7) no
    O2 C12 C13 . . . 108.5(4) no
    N3 C13 C12 . . . 120.9(4) no
    C12 C13 C14 . . . 131.0(4) no
    N3 C13 C14 . . . 108.1(4) no
    N5 C14 C13 . . . 105.4(4) no
    N5 C15A C16A . . . 106.9(11) no
    N5 C15B C16B . . . 118(3) no
    C15A C16A C17A . . . 118.9(12) no
    C15B C16B C17B . . . 92(4) no
    N1 C1 H1A . . . 109.00 no
    N1 C1 H1B . . . 109.00 no
    C2 C1 H1A . . . 109.00 no
    C2 C1 H1B . . . 109.00 no
    H1A C1 H1B . . . 108.00 no
    H2A C2 H2B . . . 108.00 no
    O1 C2 H2A . . . 109.00 no
    C1 C2 H2B . . . 109.00 no
    C1 C2 H2A . . . 109.00 no
    O1 C2 H2B . . . 109.00 no
    C4 C3 H3A . . . 109.00 no
    O1 C3 H3B . . . 109.00 no
    O1 C3 H3A . . . 109.00 no
    H3A C3 H3B . . . 108.00 no
    C4 C3 H3B . . . 109.00 no
    H4A C4 H4B . . . 108.00 no
    C3 C4 H4B . . . 109.00 no
    N1 C4 H4A . . . 109.00 no
    N1 C4 H4B . . . 109.00 no
    C3 C4 H4A . . . 109.00 no
    C6 C5A H5A . . . 125.00 no
    N2A C5A H5A . . . 125.00 no
    N2B C5B H5B . . . 125.00 no
    C6 C5B H5B . . . 125.00 no
    C6 C7 H7 . . . 117.00 no
    C8 C7 H7 . . . 117.00 no
    C7 C8 H8 . . . 121.00 no
    C9 C8 H8 . . . 121.00 no
    C11 C10 H10 . . . 120.00 no
    C9 C10 H10 . . . 120.00 no
    C10 C11 H11 . . . 119.00 no
    C6 C11 H11 . . . 119.00 no
    H12A C12 H12B . . . 108.00 no
    C13 C12 H12B . . . 110.00 no
    O2 C12 H12A . . . 110.00 no
    O2 C12 H12B . . . 110.00 no
    C13 C12 H12A . . . 110.00 no
    N5 C14 H14 . . . 127.00 no
    C13 C14 H14 . . . 127.00 no
    N5 C15A H15A . . . 110.00 no
    C16A C15A H15B . . . 110.00 no
    N5 C15A H15B . . . 110.00 no
    H15A C15A H15B . . . 109.00 no
    C16A C15A H15A . . . 110.00 no
    C16B C15B H15D . . . 108.00 no
    N5 C15B H15D . . . 108.00 no
    N5 C15B H15C . . . 107.00 no
    H15C C15B H15D . . . 107.00 no
    C16B C15B H15C . . . 107.00 no
    C17A C16A H16A . . . 121.00 no
    C15A C16A H16A . . . 121.00 no
    C17B C16B H16B . . . 134.00 no
    C15B C16B H16B . . . 134.00 no
    H17A C17A H17B . . . 120.00 no
    C16A C17A H17B . . . 120.00 no
    C16A C17A H17A . . . 120.00 no
    H17C C17B H17D . . . 119.00 no
    C16B C17B H17D . . . 120.00 no
    C16B C17B H17C . . . 121.00 no
    N6 C18 C19 . . . 113.3(4) no
    O3 C19 C18 . . . 114.8(5) no
    O3 C20 C21 . . . 115.9(4) no
    N6 C21 C20 . . . 112.1(4) no
    N7 C22 C23 . . . 121.1(4) no
    C22 C23 C24 . . . 118.9(4) no
    C22 C23 C28 . . . 124.4(4) no
    C24 C23 C28 . . . 116.7(4) no
    C23 C24 C25 . . . 122.9(4) no
    C24 C25 C26 . . . 120.4(4) no
    O4 C26 C25 . . . 124.6(4) no
    O4 C26 C27 . . . 117.8(4) no
    C25 C26 C27 . . . 117.6(4) no
    C26 C27 C28 . . . 120.3(4) no
    C23 C28 C27 . . . 122.2(4) no
    O4 C29 C30 . . . 109.1(3) no
    N8 C30 C29 . . . 122.4(3) no
    N8 C30 C31 . . . 106.7(3) no
    C29 C30 C31 . . . 130.9(3) no
    N10 C31 C30 . . . 106.8(3) no
    N10 C32A C33A . . . 109.2(10) no
    N10 C32B C33B . . . 104(3) no
    C32A C33A C34A . . . 118.4(16) no
    C32B C33B C34B . . . 117(4) no
    N6 C18 H18A . . . 109.00 no
    N6 C18 H18B . . . 109.00 no
    C19 C18 H18A . . . 109.00 no
    C19 C18 H18B . . . 109.00 no
    H18A C18 H18B . . . 108.00 no
    O3 C19 H19A . . . 109.00 no
    O3 C19 H19B . . . 109.00 no
    C18 C19 H19A . . . 109.00 no
    C18 C19 H19B . . . 109.00 no
    H19A C19 H19B . . . 108.00 no
    O3 C20 H20A . . . 108.00 no
    O3 C20 H20B . . . 108.00 no
    C21 C20 H20A . . . 108.00 no
    C21 C20 H20B . . . 108.00 no
    H20A C20 H20B . . . 107.00 no
    N6 C21 H21A . . . 109.00 no
    N6 C21 H21B . . . 109.00 no
    C20 C21 H21A . . . 109.00 no
    C20 C21 H21B . . . 109.00 no
    H21A C21 H21B . . . 108.00 no
    N7 C22 H22 . . . 119.00 no
    C23 C22 H22 . . . 119.00 no
    C23 C24 H24 . . . 119.00 no
    C25 C24 H24 . . . 119.00 no
    C24 C25 H25 . . . 120.00 no
    C26 C25 H25 . . . 120.00 no
    C26 C27 H27 . . . 120.00 no
    C28 C27 H27 . . . 120.00 no
    C23 C28 H28 . . . 119.00 no
    C27 C28 H28 . . . 119.00 no
    O4 C29 H29A . . . 110.00 no
    O4 C29 H29B . . . 110.00 no
    C30 C29 H29A . . . 110.00 no
    C30 C29 H29B . . . 110.00 no
    H29A C29 H29B . . . 108.00 no
    N10 C31 H31 . . . 127.00 no
    C30 C31 H31 . . . 127.00 no
    N10 C32A H32A . . . 110.00 no
    N10 C32A H32B . . . 110.00 no
    C33A C32A H32A . . . 110.00 no
    C33A C32A H32B . . . 110.00 no
    H32A C32A H32B . . . 108.00 no
    C33B C32B H32C . . . 111.00 no
    C33B C32B H32D . . . 111.00 no
    H32C C32B H32D . . . 110.00 no
    N10 C32B H32D . . . 111.00 no
    N10 C32B H32C . . . 111.00 no
    C32A C33A H33A . . . 121.00 no
    C34A C33A H33A . . . 121.00 no
    C32B C33B H33B . . . 121.00 no
    C34B C33B H33B . . . 122.00 no
    C33A C34A H34A . . . 120.00 no
    C33A C34A H34B . . . 120.00 no
    H34A C34A H34B . . . 120.00 no
    C33B C34B H34C . . . 121.00 no
    C33B C34B H34D . . . 120.00 no
    H34C C34B H34D . . . 119.00 no
loop_
    _geom_torsion_atom_site_label_1
    _geom_torsion_atom_site_label_2
    _geom_torsion_atom_site_label_3
    _geom_torsion_atom_site_label_4
    _geom_torsion_site_symmetry_1
    _geom_torsion_site_symmetry_2
    _geom_torsion_site_symmetry_3
    _geom_torsion_site_symmetry_4
    _geom_torsion
    _geom_torsion_publ_flag
    C3 O1 C2 C1 . . . . 58.0(6) no
    C2 O1 C3 C4 . . . . -59.2(7) no
    C12 O2 C9 C10 . . . . 178.0(4) no
    C9 O2 C12 C13 . . . . -180.0(4) no
    C12 O2 C9 C8 . . . . -1.0(7) no
    C19 O3 C20 C21 . . . . 48.3(7) no
    C20 O3 C19 C18 . . . . -48.2(7) no
    C26 O4 C29 C30 . . . . -179.5(3) no
    C29 O4 C26 C27 . . . . 179.3(4) no
    C29 O4 C26 C25 . . . . -2.1(6) no
    N2A N1 C4 C3 . . . . -177.2(6) no
    C1 N1 N2A C5A . . . . -150.7(7) no
    C1 N1 C4 C3 . . . . -48.8(6) no
    N2A N1 C1 C2 . . . . -170.2(6) no
    C4 N1 N2A C5A . . . . -18.0(11) no
    C4 N1 C1 C2 . . . . 48.3(7) no
    N1 N2A C5A C6 . . . . -175.1(6) no
    C13 N3 N4 N5 . . . . -0.4(5) no
    N4 N3 C13 C14 . . . . 0.2(5) no
    N4 N3 C13 C12 . . . . 179.7(4) no
    N3 N4 N5 C15A . . . . -174.1(8) no
    N3 N4 N5 C14 . . . . 0.5(5) no
    C14 N5 C15A C16A . . . . 118.4(12) no
    C15A N5 C14 C13 . . . . 173.3(9) no
    N4 N5 C15A C16A . . . . -68.3(14) no
    N4 N5 C14 C13 . . . . -0.4(4) no
    C21 N6 C18 C19 . . . . -42.0(7) no
    C18 N6 C21 C20 . . . . 41.2(6) no
    N7 N6 C18 C19 . . . . 173.2(5) no
    C18 N6 N7 C22 . . . . 157.9(5) no
    C21 N6 N7 C22 . . . . 15.0(7) no
    N7 N6 C21 C20 . . . . -178.0(4) no
    N6 N7 C22 C23 . . . . 175.2(4) no
    C30 N8 N9 N10 . . . . -0.3(4) no
    N9 N8 C30 C31 . . . . 0.3(4) no
    N9 N8 C30 C29 . . . . -177.8(3) no
    N8 N9 N10 C32A . . . . -179.3(9) no
    N8 N9 N10 C31 . . . . 0.2(4) no
    C32A N10 C31 C30 . . . . 179.5(9) no
    N9 N10 C31 C30 . . . . -0.1(4) no
    N9 N10 C32A C33A . . . . -94.1(14) no
    C31 N10 C32A C33A . . . . 86.5(14) no
    N1 C1 C2 O1 . . . . -52.9(7) no
    O1 C3 C4 N1 . . . . 54.6(7) no
    N2A C5A C6 C7 . . . . 176.6(7) no
    N2A C5A C6 C11 . . . . -0.8(13) no
    C7 C6 C11 C10 . . . . 0.0(9) no
    C5A C6 C11 C10 . . . . 177.2(8) no
    C11 C6 C7 C8 . . . . 0.9(10) no
    C5A C6 C7 C8 . . . . -177.3(6) no
    C6 C7 C8 C9 . . . . -1.1(9) no
    C7 C8 C9 C10 . . . . 0.5(7) no
    C7 C8 C9 O2 . . . . 179.5(5) no
    C8 C9 C10 C11 . . . . 0.3(7) no
    O2 C9 C10 C11 . . . . -178.8(5) no
    C9 C10 C11 C6 . . . . -0.5(8) no
    O2 C12 C13 N3 . . . . -165.0(4) no
    O2 C12 C13 C14 . . . . 14.3(6) no
    N3 C13 C14 N5 . . . . 0.1(5) no
    C12 C13 C14 N5 . . . . -179.3(4) no
    N5 C15A C16A C17A . . . . 135.4(15) no
    N6 C18 C19 O3 . . . . 44.6(7) no
    O3 C20 C21 N6 . . . . -44.0(7) no
    N7 C22 C23 C28 . . . . -1.6(7) no
    N7 C22 C23 C24 . . . . 179.0(4) no
    C22 C23 C28 C27 . . . . -179.3(4) no
    C22 C23 C24 C25 . . . . 179.3(4) no
    C24 C23 C28 C27 . . . . 0.1(7) no
    C28 C23 C24 C25 . . . . -0.2(7) no
    C23 C24 C25 C26 . . . . -0.1(7) no
    C24 C25 C26 C27 . . . . 0.6(7) no
    C24 C25 C26 O4 . . . . -178.0(4) no
    C25 C26 C27 C28 . . . . -0.7(6) no
    O4 C26 C27 C28 . . . . 178.0(4) no
    C26 C27 C28 C23 . . . . 0.4(7) no
    O4 C29 C30 N8 . . . . -88.2(4) no
    O4 C29 C30 C31 . . . . 94.2(5) no
    N8 C30 C31 N10 . . . . -0.1(4) no
    C29 C30 C31 N10 . . . . 177.8(4) no
    N10 C32A C33A C34A . . . . -109.6(17) no
loop_
    _geom_hbond_atom_site_label_D
    _geom_hbond_atom_site_label_H
    _geom_hbond_atom_site_label_A
    _geom_hbond_site_symmetry_A
    _geom_hbond_distance_DH
    _geom_hbond_distance_HA
    _geom_hbond_distance_DA
    _geom_hbond_angle_DHA
    _geom_hbond_publ_flag
    C14 H14 N8 . 0.93 2.49 3.385(6) 162 yes
    C15A H15B N3 2_775 0.97 2.59 3.355(18) 136 yes
    C31 H31 N3 1_455 0.93 2.54 3.323(5) 141 yes
    C31 H31 N4 1_455 0.93 2.40 3.326(5) 171 yes
    C24 H24 Cg3 2_676 0.93 2.92 3.710(5) 144 yes
_iucr_refine_instructions_details
;
TITL MMS3
CELL  0.71073  10.5992  11.6351  14.8758   95.811  100.724   99.838
ZERR     4.00   0.0008   0.0010   0.0013    0.007    0.006    0.006
LATT   1
SFAC  C    H    N    O
UNIT  68   84   20   8
MERG   2
OMIT    -4.00  50.00
TWIN
DFIX  1.50 0.02 C5A C6
DFIX  1.25 0.02 C5A N2A
DFIX  1.40 0.02 N1 N2A
DFIX  1.50 0.02 C5B C6
DFIX  1.25 0.02 C5B N2B
DFIX  1.40 0.02 N1 N2B
EADP  C5A C5B
EADP  N2A N2B
DFIX   1.47 0.02 N5 C15A
DFIX   1.54 0.02 C15A C16A
DFIX   1.34 0.02 C16A C17A
DFIX   1.47 0.02 N5 C15B
DFIX   1.54 0.02 C15B C16B
DFIX   1.34 0.02 C16B C17B
EADP C15A C15B
EADP C16A C16B
EADP C17A C17B
DFIX   1.47 0.02 N10 C32A
DFIX   1.54 0.02 C32A C33A
DFIX   1.34 0.02 C33A C34A
DFIX   1.47 0.02 N10 C32B
DFIX   1.54 0.02 C32B C33B
DFIX   1.34 0.02 C33B C34B
EADP C32A C32B
EADP C33A C33B
EADP C34A C34B
EADP  N6 N7
EADP  C22 C23 C24 C25 C26 C27 C28
FMAP   2
PLAN    5
ACTA
BOND   $H
CONF
L.S.  13
WGHT    0.111500
BASF   1.90366
FVAR       0.25330   0.57577   0.69126   0.70479
MOLE 1
C1    1    0.550534    0.563612    0.652911    11.00000    0.14427    0.13231 =
         0.14308    0.05047    0.05149    0.03815
AFIX  23
H1A   2    0.560656    0.497451    0.611467    11.00000   -1.20000
H1B   2    0.478589    0.596271    0.622031    11.00000   -1.20000
AFIX   0
C2    1    0.518063    0.521006    0.738750    11.00000    0.14010    0.14201 =
         0.16449    0.06356    0.05439    0.03765
AFIX  23
H2A   2    0.493910    0.584054    0.775713    11.00000   -1.20000
H2B   2    0.443347    0.456289    0.722168    11.00000   -1.20000
AFIX   0
C3    1    0.733133    0.575355    0.814857    11.00000    0.17272    0.10207 =
         0.17127    0.04161    0.03960    0.01700
AFIX  23
H3A   2    0.805212    0.548466    0.851577    11.00000   -1.20000
H3B   2    0.712592    0.640103    0.852269    11.00000   -1.20000
AFIX   0
C4    1    0.774442    0.618290    0.731464    11.00000    0.14850    0.09120 =
         0.17928    0.03813    0.05619    0.01787
AFIX  23
H4A   2    0.845712    0.685820    0.750613    11.00000   -1.20000
H4B   2    0.805984    0.556816    0.698127    11.00000   -1.20000
AFIX   0
PART    1
C5A   1    0.778727    0.729238    0.567191    21.00000    0.07182    0.08709 =
         0.10290   -0.01385    0.00060    0.01233
AFIX  43
H5A   2    0.856504    0.725159    0.606617    21.00000   -1.20000
AFIX   0
N2A   3    0.664318    0.692356    0.581123    21.00000    0.09112    0.09123 =
         0.10912    0.01724    0.03206    0.02849
PART    2
C5B   1    0.681128    0.710824    0.540047   -21.00000    0.07182    0.08709 =
         0.10290   -0.01385    0.00060    0.01233
AFIX  43
H5B   2    0.592922    0.677326    0.519319   -21.00000   -1.20000
AFIX   0
N2B   3    0.745611    0.708383    0.618546   -21.00000    0.09112    0.09123 =
         0.10912    0.01724    0.03206    0.02849
PART    0
C6    1    0.769717    0.778540    0.480720    11.00000    0.32415    0.07330 =
         0.08930    0.01852    0.08897    0.05577
C7    1    0.894864    0.821207    0.474164    11.00000    0.27356    0.09492 =
         0.08679    0.01912    0.01919    0.05886
AFIX  43
H7    2    0.961478    0.809827    0.520761    11.00000   -1.20000
AFIX   0
C8    1    0.930392    0.878390    0.406087    11.00000    0.13447    0.09894 =
         0.09594   -0.00449   -0.00466    0.02292
AFIX  43
H8    2    1.018128    0.906426    0.406523    11.00000   -1.20000
AFIX   0
C9    1    0.832493    0.894499    0.335017    11.00000    0.10178    0.09225 =
         0.07571    0.00013    0.01299    0.01726
C10   1    0.703380    0.852252    0.337158    11.00000    0.11519    0.12283 =
         0.09221    0.00686    0.03142    0.01707
AFIX  43
H10   2    0.636824    0.862042    0.289845    11.00000   -1.20000
AFIX   0
C11   1    0.673764    0.796168    0.408807    11.00000    0.17784    0.10413 =
         0.10821    0.01169    0.06930    0.01680
AFIX  43
H11   2    0.586325    0.768730    0.409630    11.00000   -1.20000
AFIX   0
C12   1    0.982911    1.000158    0.256649    11.00000    0.06932    0.10444 =
         0.10672   -0.00159    0.00862    0.01270
AFIX  23
H12A  2    1.034377    0.938875    0.255026    11.00000   -1.20000
H12B  2    1.023358    1.058101    0.310335    11.00000   -1.20000
AFIX   0
C13   1    0.978385    1.055991    0.172210    11.00000    0.06477    0.07946 =
         0.09100   -0.00391    0.01630    0.01247
C14   1    0.877607    1.085263    0.115158    11.00000    0.05466    0.08461 =
         0.10188    0.00976    0.02467    0.00966
AFIX  43
H14   2    0.790638    1.074819    0.120901    11.00000   -1.20000
AFIX   0
N1    3    0.667555    0.650905    0.671578    11.00000    0.16032    0.10325 =
         0.14243    0.03620    0.07219    0.04381
N3    3    1.086986    1.086063    0.138864    11.00000    0.05654    0.12520 =
         0.12859    0.01694    0.02396    0.01102
N4    3    1.057388    1.133091    0.063890    11.00000    0.06031    0.12159 =
         0.13799    0.02041    0.03942    0.01621
N5    3    0.928894    1.132145    0.049067    11.00000    0.06018    0.07773 =
         0.10705    0.00672    0.02410    0.01061
O1    4    0.623747    0.483195    0.791471    11.00000    0.16777    0.11040 =
         0.17069    0.05472    0.05538    0.02910
O2    4    0.854287    0.951590    0.262093    11.00000    0.07479    0.13839 =
         0.09506    0.02944    0.00979    0.00627
MOLE 2
PART    1
C15A  1    0.868030    1.169770   -0.036431    31.00000    0.07905    0.08781 =
         0.10864    0.01348    0.03637    0.01604
AFIX  23
H15A  2    0.773562    1.154408   -0.043683    31.00000   -1.20000
H15B  2    0.890103    1.127499   -0.089139    31.00000   -1.20000
AFIX   0
C16A  1    0.918998    1.297701   -0.029826    31.00000    0.18175    0.17126 =
         0.08948    0.05188    0.01158    0.01290
AFIX  43
H16A  2    0.924484    1.347768    0.024201    31.00000   -1.20000
AFIX   0
C17A  1    0.956650    1.339632   -0.102171    31.00000    0.18308    0.24230 =
         0.22181    0.15583   -0.01300   -0.05221
AFIX  93
H17A  2    0.950835    1.288949   -0.155933    31.00000   -1.20000
H17B  2    0.988896    1.419752   -0.099194    31.00000   -1.20000
AFIX   0
PART    2
C15B  1    0.855174    1.187363   -0.022532   -31.00000    0.07905    0.08781 =
         0.10864    0.01348    0.03637    0.01604
AFIX  23
H15C  2    0.790099    1.220654    0.003838   -31.00000   -1.20000
H15D  2    0.808238    1.125549   -0.072018   -31.00000   -1.20000
AFIX   0
C16B  1    0.930079    1.282692   -0.065186   -31.00000    0.18175    0.17126 =
         0.08948    0.05188    0.01158    0.01290
AFIX  43
H16B  2    1.001005    1.287020   -0.094124   -31.00000   -1.20000
AFIX   0
C17B  1    0.852922    1.359498   -0.044566   -31.00000    0.18308    0.24230 =
         0.22181    0.15583   -0.01300   -0.05221
AFIX  93
H17C  2    0.785293    1.336402   -0.014445   -31.00000   -1.20000
H17D  2    0.867783    1.435124   -0.060584   -31.00000   -1.20000
AFIX   0
PART    0
C18   1    0.117716    0.495938    0.610328    11.00000    0.17389    0.08428 =
         0.10460    0.01710    0.02061    0.01490
AFIX  23
H18A  2    0.153776    0.445745    0.569825    11.00000   -1.20000
H18B  2    0.031153    0.501514    0.577877    11.00000   -1.20000
AFIX   0
C19   1    0.105653    0.440678    0.694147    11.00000    0.15105    0.10032 =
         0.12077    0.02155    0.04355    0.01916
AFIX  23
H19A  2    0.034012    0.373199    0.678010    11.00000   -1.20000
H19B  2    0.185213    0.411830    0.715080    11.00000   -1.20000
AFIX   0
C20   1    0.167214    0.622597    0.786105    11.00000    0.17210    0.11077 =
         0.09893    0.02015    0.04435    0.01284
AFIX  23
H20A  2    0.252859    0.611752    0.816333    11.00000   -1.20000
H20B  2    0.135760    0.672571    0.829739    11.00000   -1.20000
AFIX   0
C21   1    0.182646    0.685513    0.705596    11.00000    0.15787    0.09152 =
         0.08675    0.01505    0.01724    0.02829
AFIX  23
H21A  2    0.106388    0.720144    0.687398    11.00000   -1.20000
H21B  2    0.258622    0.748915    0.723429    11.00000   -1.20000
AFIX   0
C22   1    0.249349    0.758659    0.546514    11.00000    0.10331    0.07951 =
         0.09629    0.00872    0.02181    0.01999
AFIX  43
H22   2    0.253238    0.810395    0.599324    11.00000   -1.20000
AFIX   0
C23   1    0.281305    0.806153    0.462704    11.00000    0.10331    0.07951 =
         0.09629    0.00872    0.02181    0.01999
C24   1    0.313372    0.924244    0.464797    11.00000    0.10331    0.07951 =
         0.09629    0.00872    0.02181    0.01999
AFIX  43
H24   2    0.313431    0.972639    0.518547    11.00000   -1.20000
AFIX   0
C25   1    0.345945    0.975858    0.390682    11.00000    0.10331    0.07951 =
         0.09629    0.00872    0.02181    0.01999
AFIX  43
H25   2    0.367289    1.057459    0.395321    11.00000   -1.20000
AFIX   0
C26   1    0.347089    0.907382    0.309810    11.00000    0.10331    0.07951 =
         0.09629    0.00872    0.02181    0.01999
C27   1    0.313790    0.787038    0.306128    11.00000    0.10331    0.07951 =
         0.09629    0.00872    0.02181    0.01999
AFIX  43
H27   2    0.312710    0.738212    0.252364    11.00000   -1.20000
AFIX   0
C28   1    0.281880    0.738322    0.382134    11.00000    0.10331    0.07951 =
         0.09629    0.00872    0.02181    0.01999
AFIX  43
H28   2    0.260137    0.656822    0.378249    11.00000   -1.20000
AFIX   0
C29   1    0.414396    1.075164    0.238216    11.00000    0.08163    0.07803 =
         0.08130    0.00218    0.01313    0.01794
AFIX  23
H29A  2    0.488553    1.106867    0.288574    11.00000   -1.20000
H29B  2    0.341006    1.110123    0.249412    11.00000   -1.20000
AFIX   0
C30   1    0.447249    1.103838    0.150011    11.00000    0.05896    0.07012 =
         0.08026    0.00551    0.01803    0.01646
C31   1    0.372733    1.129379    0.073626    11.00000    0.05342    0.09299 =
         0.08735    0.01922    0.02483    0.02116
AFIX  43
H31   2    0.283724    1.130487    0.063928    11.00000   -1.20000
AFIX   0
PART    1
C32A  1    0.414222    1.183987   -0.077542    41.00000    0.08165    0.12417 =
         0.09271    0.03150    0.02731    0.01930
AFIX  23
H32A  2    0.325955    1.143194   -0.106159    41.00000   -1.20000
H32B  2    0.473134    1.160463   -0.115445    41.00000   -1.20000
AFIX   0
C33A  1    0.421696    1.315236   -0.070942    41.00000    0.15306    0.12778 =
         0.15072    0.07299    0.03812    0.01509
AFIX  43
H33A  2    0.502035    1.367010   -0.054914    41.00000   -1.20000
AFIX   0
C34A  1    0.313524    1.354057   -0.088136    41.00000    0.25821    0.20209 =
         0.22328    0.12074    0.11668    0.10712
AFIX  93
H34A  2    0.233807    1.301375   -0.104093    41.00000   -1.20000
H34B  2    0.315516    1.434634   -0.084534    41.00000   -1.20000
AFIX   0
PART    2
C32B  1    0.439783    1.194858   -0.075538   -41.00000    0.08165    0.12417 =
         0.09271    0.03150    0.02731    0.01930
AFIX  23
H32C  2    0.406886    1.129922   -0.125291   -41.00000   -1.20000
H32D  2    0.523925    1.236292   -0.083004   -41.00000   -1.20000
AFIX   0
C33B  1    0.343448    1.277501   -0.074005   -41.00000    0.15306    0.12778 =
         0.15072    0.07299    0.03812    0.01509
AFIX  43
H33B  2    0.262428    1.253525   -0.059186   -41.00000   -1.20000
AFIX   0
C34B  1    0.378675    1.384434   -0.094416   -41.00000    0.25821    0.20209 =
         0.22328    0.12074    0.11668    0.10712
AFIX  93
H34C  2    0.460079    1.406929   -0.109074   -41.00000   -1.20000
H34D  2    0.322111    1.437341   -0.094150   -41.00000   -1.20000
AFIX   0
PART    0
N6    3    0.197794    0.609368    0.629120    11.00000    0.11641    0.09809 =
         0.10136    0.02022    0.03236    0.01979
N7    3    0.217671    0.651493    0.547207    11.00000    0.11641    0.09809 =
         0.10136    0.02022    0.03236    0.01979
N8    3    0.570385    1.112499    0.134215    11.00000    0.05671    0.13247 =
         0.10400    0.02479    0.01816    0.02542
N9    3    0.572587    1.142557    0.052111    11.00000    0.05728    0.14495 =
         0.10430    0.02640    0.02520    0.02044
N10   3    0.450679    1.152578    0.015082    11.00000    0.05754    0.09634 =
         0.08902    0.01886    0.02052    0.01628
O3    4    0.083954    0.514475    0.766778    11.00000    0.21505    0.11781 =
         0.11582    0.03886    0.05195    0.02535
O4    4    0.381471    0.950275    0.233925    11.00000    0.10852    0.07525 =
         0.08404    0.00791    0.02955    0.02202
HKLF 4
REM  MMS3
REM R1 =  0.0799 for    2458 Fo > 4sig(Fo)  and  0.1748 for all    6210 data
REM    419 parameters refined using     18 restraints
END
WGHT      0.1115      0.0000
REM Highest difference peak  0.593,  deepest hole -0.251,  1-sigma level  0.139
Q1    1   0.1912  0.5102  0.7607  11.00000  0.05    0.56
Q2    1   0.2390  0.6872  0.4999  11.00000  0.05    0.47
Q3    1   0.1344  0.6396  0.6114  11.00000  0.05    0.46
Q4    1   1.0634  1.3968 -0.1483  11.00000  0.05    0.42
Q5    1   0.5188  1.2597 -0.0250  11.00000  0.05    0.39
;
