# Supplementary material for: (E)-N-(4-{[1-(Prop-2-en-1-yl)-1H-1,2,3-triazol-4-yl]meth­oxy}benzyl­idene)morpholin-4-amine
Source: Acta Crystallogr Sect E Struct Rep Online. 2014 Feb 12;70(Pt 3):o289–90. doi: 10.1107/S1600536814002827 (PMC3998471; doi:10.1107/S1600536814002827)
Supplement: Supplementary file 2 [file e-70-0o289-Isup2.hkl]

#
# h,k,l, Fc-squared, Fo-squared, sigma(Fo-squared), status flag
#
data_I
_shelx_title ' MMS3'
_shelx_refln_list_code          4
_shelx_F_calc_maximum      275.45
_exptl_crystal_F_000       696.00
_reflns_d_resolution_high  0.8409

loop_
 _space_group_symop_operation_xyz
 'x, y, z'
 '-x, -y, -z'

_cell_length_a    10.5992
_cell_length_b    11.6351
_cell_length_c    14.8758
_cell_angle_alpha  95.811
_cell_angle_beta  100.724
_cell_angle_gamma  99.838

_shelx_F_squared_multiplier     1.000

loop_
 _refln_index_h
 _refln_index_k
 _refln_index_l
 _refln_F_squared_calc
 _refln_F_squared_meas
 _refln_F_squared_sigma
 _refln_observed_status
   1   0   0          0.23          4.27        12.18 o
   2   0   0        477.23        473.96        10.95 o
   3   0   0        431.65        403.74         8.80 o
   4   0   0        972.88        877.31         9.73 o
   5   0   0         32.25         16.87         4.77 o
   6   0   0        144.01        192.86         7.04 o
   7   0   0         41.64         18.19         5.68 o
   8   0   0         81.17         75.80         6.54 o
   9   0   0         26.49         15.86         7.05 o
  10   0   0         13.11         28.21        10.29 o
  11   0   0          0.07         -0.78        10.75 o
  12   0   0          0.01          7.33        11.07 o
 -12   1   0          0.37          8.88        11.07 o
 -11   1   0          0.00          0.16         9.08 o
 -10   1   0         25.49         35.47         7.50 o
  -9   1   0          7.60          2.38         6.48 o
  -8   1   0         88.25         60.95         6.26 o
  -7   1   0        284.59        332.30         7.70 o
  -6   1   0         10.21         18.78         5.54 o
  -5   1   0         20.86         18.08         5.31 o
  -4   1   0        694.31        721.47        10.76 o
  -3   1   0       5481.80       5632.83        76.68 o
  -2   1   0          0.21         18.78         7.48 o
  -1   1   0         26.41         57.84        11.07 o
   0   1   0       3488.71       3644.56        63.82 o
   1   1   0        108.84         92.57         9.16 o
   2   1   0       8070.74       8192.39        54.50 o
   3   1   0        365.19        331.98         7.70 o
   4   1   0        650.39        794.47         9.41 o
   5   1   0          7.18          7.37         5.63 o
   6   1   0          6.75          0.73         6.33 o
   7   1   0         48.75         53.62         7.79 o
   8   1   0          1.44          2.65         8.88 o
   9   1   0          0.08          4.36         9.66 o
  10   1   0          0.87          2.96         9.98 o
  11   1   0          1.10          4.68        10.60 o
 -12   2   0          0.33          2.43         9.34 o
 -11   2   0          2.51          2.62         7.40 o
 -10   2   0         39.71         33.41         7.20 o
  -9   2   0          0.00         -0.22         5.67 o
  -8   2   0         36.61         46.90         5.92 o
  -7   2   0         10.50         14.75         5.47 o
  -6   2   0        366.11        325.04         7.24 o
  -5   2   0        327.53        325.25         7.52 o
  -4   2   0       2926.26       2892.47        62.79 o
  -3   2   0         81.14         60.63         7.33 o
  -2   2   0      20060.41      19687.10       239.09 o
  -1   2   0        176.96        223.41         7.99 o
   0   2   0        228.13        248.19         8.63 o
   1   2   0        190.45        171.34         7.05 o
   2   2   0        188.17        134.22         6.59 o
   3   2   0        383.56        351.88         6.90 o
   4   2   0         81.32        104.19         5.73 o
   5   2   0          8.06         15.90         5.28 o
   6   2   0          0.11          4.90         5.12 o
   7   2   0         27.99         52.53         9.35 o
   8   2   0         36.61         32.73         7.64 o
   9   2   0          1.08          2.81         7.95 o
  10   2   0         35.11         22.13         8.73 o
  11   2   0          0.34          9.35         8.88 o
 -12   3   0          0.05          0.88         7.58 o
 -11   3   0          4.72         12.23         7.54 o
 -10   3   0         12.80         12.88         6.77 o
  -9   3   0          7.28         23.37         6.02 o
  -8   3   0        105.77        128.04         6.63 o
  -7   3   0         50.53         53.39         6.02 o
  -6   3   0         74.67         68.20         5.60 o
  -5   3   0       1429.90       1611.39        26.91 o
  -4   3   0        415.36        391.63         8.43 o
  -3   3   0        220.70        197.35         7.96 o
  -2   3   0        898.86        859.29        10.72 o
  -1   3   0       1385.04       1312.19        14.42 o
   0   3   0       1982.15       1847.95        20.80 o
   1   3   0         88.25         76.97         6.69 o
   2   3   0       3442.38       3291.63       498.19 o
   3   3   0         83.00        100.58         5.46 o
   4   3   0         62.40         77.23         5.00 o
   5   3   0         38.33         32.09         4.90 o
   6   3   0        720.32        769.97         8.91 o
   7   3   0          3.26          1.25         7.33 o
   8   3   0         17.46         28.37         7.79 o
   9   3   0          1.50          7.79         7.79 o
  10   3   0         38.01         23.54        11.07 o
  11   3   0          0.01          2.03        10.60 o
 -12   4   0          0.35          1.41         7.65 o
 -11   4   0         17.88         10.55         6.82 o
 -10   4   0          5.77         10.16         6.69 o
  -9   4   0         16.15         22.93         6.33 o
  -8   4   0        273.32        245.30         7.64 o
  -7   4   0          0.00          3.21         5.59 o
  -6   4   0         30.04         17.86         5.79 o
  -5   4   0        203.71        190.06         6.45 o
  -4   4   0        116.24        130.85         6.68 o
  -3   4   0         98.47         86.75         5.70 o
  -2   4   0         99.48        126.05         5.76 o
  -1   4   0        154.99        195.09         5.69 o
   0   4   0       2195.46       2182.31        12.53 o
   1   4   0        259.41        263.20        19.56 o
   2   4   0        183.42        209.62        33.91 o
   3   4   0        524.26        502.42         9.35 o
   4   4   0         80.62         95.92         4.82 o
   5   4   0          0.07          4.36         4.55 o
   6   4   0        138.20        133.95         5.74 o
   7   4   0         13.22         22.76         7.95 o
   8   4   0         51.69         45.51         9.82 o
   9   4   0          2.58          2.18         8.42 o
  10   4   0          6.71         11.53         8.73 o
 -12   5   0          1.54         -0.95         8.63 o
 -11   5   0         10.50          9.53         7.44 o
 -10   5   0         15.21         27.88         7.26 o
  -9   5   0         31.45         44.34         7.05 o
  -8   5   0         19.55         17.79         5.97 o
  -7   5   0          0.55         18.69         5.54 o
  -6   5   0         13.72          2.25         5.65 o
  -5   5   0        106.94         93.54         5.84 o
  -4   5   0         85.86         84.37         5.73 o
  -3   5   0         23.78         23.75         4.79 o
  -2   5   0        172.36        226.50         5.59 o
  -1   5   0        141.12        123.47         4.86 o
   0   5   0       1356.34       1387.12        14.13 o
   1   5   0         62.80         68.71         4.21 o
   2   5   0       3267.92       3048.56       475.88 o
   3   5   0          0.36          6.13         4.51 o
   4   5   0       1102.38       1161.66         8.74 o
   5   5   0         12.26          9.31         4.43 o
   6   5   0         77.02         83.37         6.38 o
   7   5   0         24.84         35.22         7.79 o
   8   5   0          6.81         19.79         8.10 o
   9   5   0          3.17          3.12         8.26 o
  10   5   0          0.00          7.64         8.73 o
 -11   6   0          7.15         10.69         7.77 o
 -10   6   0          1.36         -0.25         6.25 o
  -9   6   0         22.68         33.22         6.25 o
  -8   6   0          2.05          3.51         6.39 o
  -7   6   0         48.37         33.13         5.12 o
  -6   6   0          3.38          3.27         4.96 o
  -5   6   0          0.85         -0.39         4.96 o
  -4   6   0         91.13         80.39         5.71 o
  -3   6   0         82.52         58.62         4.92 o
  -2   6   0        411.06        337.88         6.57 o
  -1   6   0        228.21        194.63         4.88 o
   0   6   0          5.25          8.04         4.11 o
   1   6   0        345.68        347.55        52.92 o
   2   6   0         12.80         13.65         4.45 o
   3   6   0          1.17          1.99         4.61 o
   4   6   0          0.21          6.30         4.79 o
   5   6   0          1.17          2.88         4.25 o
   6   6   0         14.02         13.17         6.39 o
   7   6   0          6.41          4.31         6.68 o
   8   6   0          1.65         11.69         8.26 o
   9   6   0          1.35         12.31        10.60 o
 -11   7   0          0.10          0.35         7.00 o
 -10   7   0          0.61          2.96         5.84 o
  -9   7   0          7.95          3.90         7.05 o
  -8   7   0         13.43         15.73         5.99 o
  -7   7   0          0.09          6.23         6.83 o
  -6   7   0        219.00        209.59         9.35 o
  -5   7   0          0.63          5.23         6.56 o
  -4   7   0         33.34         39.62         5.28 o
  -3   7   0         21.44         15.74         4.27 o
  -2   7   0        149.45        145.22         5.57 o
  -1   7   0          0.04          1.92         3.97 o
   0   7   0        148.24        152.59        21.69 o
   1   7   0          2.47         -0.47         3.75 o
   2   7   0         81.96         70.93        15.30 o
   3   7   0          4.75          5.38         4.94 o
   4   7   0         35.17         35.37         4.69 o
   5   7   0          0.05          4.32         5.68 o
   6   7   0          2.52          4.99         5.78 o
   7   7   0          1.06          4.22         7.18 o
   8   7   0          3.54          6.08        10.75 o
   9   7   0          0.00        -12.00        11.38 o
 -11   8   0          4.05         -4.74         8.04 o
 -10   8   0          0.09          0.68         6.51 o
  -9   8   0          0.12          8.26         5.62 o
  -8   8   0          7.64         19.72         6.78 o
  -7   8   0         45.73         61.51         6.32 o
  -6   8   0         30.74         15.56         5.87 o
  -5   8   0          8.29          8.00         5.08 o
  -4   8   0         73.88         58.20         5.09 o
  -3   8   0         49.22         49.93         4.86 o
  -2   8   0          1.09          4.26         4.57 o
  -1   8   0         55.79         54.32         5.00 o
   0   8   0         10.94         10.49         3.85 o
   1   8   0          0.17          3.72         4.20 o
   2   8   0          2.47          0.71         4.04 o
   3   8   0         10.09         10.95         4.91 o
   4   8   0          1.95          3.80         5.76 o
   5   8   0          1.58          2.02         5.38 o
   6   8   0          0.71          1.96         6.19 o
   7   8   0          8.21          8.71         6.46 o
   8   8   0          0.60          2.65         9.04 o
 -10   9   0          2.26          5.11         6.28 o
  -9   9   0          9.57         12.52         6.74 o
  -8   9   0          8.98         10.70         5.99 o
  -7   9   0          5.10          4.70         5.79 o
  -6   9   0          3.31          4.21         5.40 o
  -5   9   0         41.63         36.51         5.07 o
  -4   9   0         30.54         30.69         5.10 o
  -3   9   0          5.16         11.66         4.93 o
  -2   9   0          5.56         10.74         4.95 o
  -1   9   0         22.15         27.50         5.11 o
   0   9   0          3.92          2.49         4.17 o
   1   9   0          0.97          2.80         4.70 o
   2   9   0          1.43          2.88         4.40 o
   3   9   0         12.77         15.18         7.00 o
   4   9   0          0.00          0.80         6.25 o
   5   9   0          2.32          1.48         6.57 o
   6   9   0          0.62          3.58         6.13 o
   7   9   0          2.58          4.54         7.31 o
 -10  10   0          0.43          8.39         7.37 o
  -9  10   0         11.13         14.15         6.12 o
  -8  10   0          0.05          3.02         6.01 o
  -7  10   0          1.81         -0.77         5.90 o
  -6  10   0          1.54          3.94         5.84 o
  -5  10   0         13.96         13.81         5.14 o
  -4  10   0          0.35          5.68         4.81 o
  -3  10   0          5.86          8.32         4.51 o
  -2  10   0          0.06          0.42         4.62 o
  -1  10   0         16.72         17.63         4.77 o
   0  10   0          8.26          7.12         4.47 o
   1  10   0          4.56          4.71         4.35 o
   2  10   0          4.18         14.12         6.83 o
   3  10   0          0.66         -2.54         6.18 o
   4  10   0          5.64         10.44         6.63 o
   5  10   0          0.41          2.92         6.54 o
   6  10   0          3.25          2.33         6.29 o
  -9  11   0         11.46         14.55         7.15 o
  -8  11   0          0.07         -0.11         7.26 o
  -7  11   0          3.97          2.42         5.95 o
  -6  11   0          1.82          2.50         5.47 o
  -5  11   0          1.17          6.32         5.13 o
  -4  11   0          0.00          5.34         4.87 o
  -3  11   0         16.43         21.42         5.22 o
  -2  11   0          0.17          2.72         4.85 o
  -1  11   0          0.04          1.52         4.93 o
   0  11   0          0.88          4.90         4.67 o
   1  11   0          0.75          2.94         4.84 o
   2  11   0          3.97          9.32         5.95 o
   3  11   0          0.07         -0.51         6.59 o
   4  11   0          0.05          4.81         8.03 o
   5  11   0          0.82         -1.06         6.06 o
  -8  12   0          0.31         -1.87         8.05 o
  -7  12   0          6.65          6.07         6.33 o
  -6  12   0          0.23          0.72         5.96 o
  -5  12   0          0.98         -0.16         5.35 o
  -4  12   0          0.54          1.35         4.97 o
  -3  12   0          0.78          3.10         5.59 o
  -2  12   0          4.00          7.39         5.48 o
  -1  12   0          0.70          7.61         5.04 o
   0  12   0          0.20          4.79         4.92 o
   1  12   0          0.12          5.30         5.56 o
   2  12   0          1.12         10.09         6.59 o
   3  12   0          3.65          5.12         6.45 o
  -6  13   0          0.01         -0.66         5.84 o
  -5  13   0          3.77          8.24         6.60 o
  -4  13   0          0.07          9.70         9.56 o
  -3  13   0          0.54          9.05         5.87 o
  -2  13   0          0.04         -0.76         5.53 o
  -1  13   0          3.61          7.26         5.38 o
   0  13   0          0.21          5.69         5.78 o
   1  13   0          2.43          9.66         6.39 o
  -2 -13   1          1.26          1.31         6.66 o
  -1 -13   1          1.49          2.73         4.70 o
   0 -13   1          0.28          5.72         5.39 o
   1 -13   1          5.40          0.54         5.03 o
   2 -13   1          0.75         -4.79         5.92 o
   3 -13   1          9.82          8.54         5.59 o
   4 -13   1          0.03          4.30         5.50 o
   5 -13   1          0.01         -2.31         5.56 o
   6 -13   1          0.30          7.43         6.62 o
  -4 -12   1          1.25         -0.23         6.61 o
  -3 -12   1          0.00         -3.01         6.70 o
  -2 -12   1          0.85          1.84         5.13 o
  -1 -12   1          8.87         10.26         6.02 o
   0 -12   1          3.98          7.24         5.46 o
   1 -12   1          2.64          6.91         4.70 o
   2 -12   1          2.72         -1.41         5.48 o
   3 -12   1          3.88          8.63         5.41 o
   4 -12   1          1.79          3.65         5.19 o
   5 -12   1          0.04         -1.28         5.70 o
   6 -12   1          0.11          1.90         6.81 o
   7 -12   1          0.39          0.99         6.88 o
  -5 -11   1          1.53         15.54         7.15 o
  -4 -11   1          0.00          5.21         6.88 o
  -3 -11   1         24.31         32.09        11.46 o
  -2 -11   1          0.54          7.20         5.59 o
  -1 -11   1         16.49         11.61         4.58 o
   0 -11   1          5.18          4.79         5.21 o
   1 -11   1          3.93         10.92         5.66 o
   2 -11   1          6.66         11.68         4.97 o
   3 -11   1         11.79          5.92         5.08 o
   4 -11   1          0.17         -1.85         4.99 o
   5 -11   1         15.42         16.65         5.13 o
   6 -11   1          1.22         -3.82         5.51 o
   7 -11   1          0.06          9.09         6.48 o
   8 -11   1          1.56          1.33         9.51 o
   9 -11   1          3.91          2.36         7.00 o
  -6 -10   1          4.22          2.15         6.37 o
  -5 -10   1          5.84          9.38         6.89 o
  -4 -10   1          8.02          8.97         6.44 o
  -3 -10   1          1.12          1.39         6.32 o
  -2 -10   1          4.94          5.11         5.00 o
  -1 -10   1         14.24         20.20         4.50 o
   0 -10   1         27.34         19.19         5.08 o
   1 -10   1          6.05          9.04         4.71 o
   2 -10   1          2.87          7.38         4.66 o
   3 -10   1          6.28          8.01         4.53 o
   4 -10   1          3.69          6.22         4.80 o
   5 -10   1         10.68         12.51         5.14 o
   6 -10   1          0.22          8.38         6.33 o
   7 -10   1          2.31          5.67         5.95 o
   8 -10   1          2.61          5.30         6.00 o
   9 -10   1          4.33          7.12         6.17 o
  -7  -9   1          0.08          2.94         6.72 o
  -6  -9   1          2.72          4.60         6.07 o
  -5  -9   1          0.09          8.63         6.48 o
  -4  -9   1          9.64         11.84         6.36 o
  -3  -9   1          4.05         -0.73         4.67 o
  -2  -9   1          1.38         -0.59         4.44 o
  -1  -9   1          0.46          2.41         4.46 o
   0  -9   1         14.75         18.86         5.03 o
   1  -9   1         21.81         30.18         5.17 o
   2  -9   1          0.59          0.87         4.90 o
   3  -9   1          0.85          3.61         5.02 o
   4  -9   1          2.97          2.34         4.65 o
   5  -9   1         16.97         19.37         5.05 o
   6  -9   1         12.41         19.77         7.09 o
   7  -9   1         37.60         44.70         5.90 o
   8  -9   1          2.07          5.10         5.88 o
   9  -9   1          5.61          4.81         7.55 o
  10  -9   1          0.05          6.90         6.34 o
  -8  -8   1          7.81         17.61         9.35 o
  -7  -8   1          5.51         -0.73         6.79 o
  -6  -8   1          2.43          2.65         5.56 o
  -5  -8   1          0.07          6.65         7.17 o
  -4  -8   1          2.80          7.54         5.95 o
  -3  -8   1          8.74          8.11         5.00 o
  -2  -8   1          0.07          1.54         4.81 o
  -1  -8   1         15.66         15.83         4.72 o
   0  -8   1          0.00         -1.00         4.04 o
   1  -8   1          0.61          6.63         4.63 o
   2  -8   1         32.93         34.24         4.62 o
   3  -8   1        215.16        226.82         5.48 o
   4  -8   1          2.79          4.50         5.10 o
   5  -8   1          2.44         -2.37         4.98 o
   6  -8   1         11.05         10.59         6.94 o
   7  -8   1          6.87          7.59         5.45 o
   8  -8   1          7.22          5.80         5.51 o
   9  -8   1          4.02         11.53         5.73 o
  10  -8   1          2.51          2.30         6.78 o
  11  -8   1          0.01          0.49         8.42 o
  -9  -7   1          2.30         17.46         8.88 o
  -8  -7   1          3.68         14.18        10.44 o
  -7  -7   1          2.79          6.26         6.77 o
  -6  -7   1          0.09          3.33         6.60 o
  -5  -7   1         15.88         18.47         5.95 o
  -4  -7   1         58.92         55.81         6.46 o
  -3  -7   1          0.11          2.28         4.58 o
  -2  -7   1        133.75        138.73         5.34 o
  -1  -7   1         26.64         28.62         4.86 o
   0  -7   1          5.47          6.51         4.72 o
   1  -7   1          2.01          1.82         4.55 o
   2  -7   1        367.14        380.09         7.18 o
   3  -7   1        140.56        114.49         4.82 o
   4  -7   1         38.47         41.46         5.42 o
   5  -7   1          2.64          5.78         5.34 o
   6  -7   1         28.25         27.18        11.61 o
   7  -7   1          2.15          5.93         6.10 o
   8  -7   1         11.67          3.91         8.49 o
   9  -7   1         57.18         51.25         6.74 o
  10  -7   1          0.03         -2.68         6.32 o
  11  -7   1          0.26         -1.21         7.82 o
 -10  -6   1          0.04          2.65         9.04 o
  -9  -6   1         12.81         23.38        10.91 o
  -8  -6   1          0.06          1.25         8.42 o
  -7  -6   1          2.03          5.14         7.95 o
  -6  -6   1          2.27          5.82         6.05 o
  -5  -6   1         12.00         11.72         6.88 o
  -4  -6   1         12.46         13.84         5.91 o
  -3  -6   1         18.86         12.59         5.63 o
  -2  -6   1          7.07          9.77         4.77 o
  -1  -6   1        167.78        184.08         5.47 o
   0  -6   1         13.71         17.80         4.41 o
   1  -6   1        663.47        746.99         7.67 o
   2  -6   1        103.92         93.74         5.19 o
   3  -6   1          0.00          0.60         5.06 o
   4  -6   1        260.71        222.33         6.22 o
   5  -6   1        434.02        449.02        14.42 o
   6  -6   1         11.01         11.40         5.12 o
   7  -6   1          0.05         -1.22         5.69 o
   8  -6   1          2.17          1.89         5.45 o
   9  -6   1         75.97         47.83         7.22 o
  10  -6   1          4.92          9.16         6.51 o
  11  -6   1          5.91          9.53         6.93 o
 -10  -5   1          3.85         10.44         8.88 o
  -9  -5   1          6.29         10.91        10.29 o
  -8  -5   1          1.32          5.77         8.42 o
  -7  -5   1         11.97          8.88         7.79 o
  -6  -5   1          8.36         12.13         6.27 o
  -5  -5   1          0.16          3.25         6.22 o
  -4  -5   1         10.93         12.16         6.55 o
  -3  -5   1         77.62         63.66        14.16 o
  -2  -5   1        463.51        530.29         8.97 o
  -1  -5   1          0.62          1.66         4.99 o
   0  -5   1       1962.47       1883.86        11.70 o
   1  -5   1        159.59        133.02         5.49 o
   2  -5   1        118.11        118.47         5.76 o
   3  -5   1          0.04          1.41         5.20 o
   4  -5   1       1434.47       1396.83        11.56 o
   5  -5   1         44.17         54.50         6.10 o
   6  -5   1         14.24         14.54         5.76 o
   7  -5   1         14.72         14.60         5.58 o
   8  -5   1          4.57          1.82         6.44 o
   9  -5   1          1.11          0.08         5.62 o
  10  -5   1          2.37          0.86         7.16 o
  11  -5   1         15.78         19.73         7.55 o
  12  -5   1          2.29          0.54         8.10 o
 -11  -4   1          0.02         13.72        11.07 o
 -10  -4   1         20.50         20.26        10.60 o
  -9  -4   1          1.06          0.78         9.66 o
  -8  -4   1         11.18         19.64         7.64 o
  -7  -4   1          1.39          8.88         7.64 o
  -6  -4   1         45.07         31.64         7.64 o
  -5  -4   1          8.09          4.44         6.11 o
  -4  -4   1         47.53         39.26         6.56 o
  -3  -4   1         35.79         27.74        10.10 o
  -2  -4   1        608.01        590.69         8.56 o
  -1  -4   1        459.23        486.14         7.87 o
   0  -4   1       2329.30       2424.27        15.21 o
   1  -4   1        247.99        330.59         6.99 o
   2  -4   1        101.18         96.49         5.74 o
   3  -4   1        212.72        202.28         6.07 o
   4  -4   1        187.25        186.15         7.44 o
   5  -4   1          4.64          5.90         6.39 o
   6  -4   1        102.02        110.53         6.39 o
   7  -4   1          6.72          5.04         5.33 o
   8  -4   1         18.05         25.00         5.79 o
   9  -4   1         18.97         11.71         6.29 o
  10  -4   1         33.32         20.30         6.56 o
  11  -4   1          1.74          8.33         6.83 o
  12  -4   1          0.66          2.46         7.50 o
 -11  -3   1          0.43          4.83         8.42 o
 -10  -3   1         27.26         44.89         8.57 o
  -9  -3   1          7.52         18.08         7.79 o
  -8  -3   1          8.01          9.20         7.33 o
  -7  -3   1          7.48          7.95         7.64 o
  -6  -3   1        165.66        200.75         9.04 o
  -5  -3   1         11.46         11.85         7.64 o
  -4  -3   1        968.31       1147.01        12.11 o
  -3  -3   1        234.05        161.03        44.56 o
  -2  -3   1        176.05        194.16         7.34 o
  -1  -3   1        294.57        300.77         7.62 o
   0  -3   1        289.00        284.86         8.10 o
   1  -3   1        316.32        236.06         7.12 o
   2  -3   1         58.14         70.37         6.61 o
   3  -3   1        357.53        312.70         7.93 o
   4  -3   1        319.55        337.97         7.19 o
   5  -3   1        604.47        664.36         9.86 o
   6  -3   1         12.89          4.82         5.24 o
   7  -3   1        333.86        330.38         7.34 o
   8  -3   1         31.34         38.24         5.95 o
   9  -3   1         18.74         12.42         5.90 o
  10  -3   1         12.72         15.72         6.24 o
  11  -3   1         11.00         17.27         7.69 o
  12  -3   1          0.30          1.92         7.68 o
 -11  -2   1          0.13          4.05        10.44 o
 -10  -2   1          2.63          6.86         8.10 o
  -9  -2   1          8.05         13.40         9.66 o
  -8  -2   1          0.08         -2.18         9.04 o
  -7  -2   1         42.57         24.31         7.64 o
  -6  -2   1        146.70        161.16        10.44 o
  -5  -2   1         13.90         16.52         7.48 o
  -4  -2   1        306.07        313.75        11.69 o
  -3  -2   1        344.98        341.56        11.49 o
  -2  -2   1         47.95         67.13         7.22 o
  -1  -2   1        495.27        493.31        10.38 o
   0  -2   1       1083.74       1182.27        20.50 o
   1  -2   1        114.12        115.91         8.96 o
   2  -2   1       2819.77       2844.98        34.31 o
   3  -2   1        505.80        415.48         8.30 o
   4  -2   1       3419.36       3429.22        34.17 o
   5  -2   1         13.14         11.98         4.86 o
   6  -2   1       1206.00       1141.95         9.26 o
   7  -2   1        158.76        158.87         6.46 o
   8  -2   1          2.55          0.14         6.42 o
   9  -2   1         63.40         51.99         6.53 o
  10  -2   1          0.70          6.00         6.74 o
  11  -2   1          7.39         10.26         7.33 o
  12  -2   1          0.00          4.70         7.93 o
 -12  -1   1          1.73         -4.21        11.85 o
 -11  -1   1          0.16         -0.62        10.44 o
 -10  -1   1          5.09         13.56         9.66 o
  -9  -1   1          0.56          2.65         9.66 o
  -8  -1   1        140.12        163.19         9.04 o
  -7  -1   1         81.24         41.62         9.20 o
  -6  -1   1        314.12        263.56        11.22 o
  -5  -1   1          5.28          7.48         9.35 o
  -4  -1   1        553.75        564.38        12.78 o
  -3  -1   1        292.72        317.18        12.16 o
  -2  -1   1       8613.37       8467.87        49.10 o
  -1  -1   1        176.32        188.69        15.65 o
   0  -1   1       4341.20       4842.04        39.01 o
   1  -1   1          0.54          6.69         7.00 o
   2  -1   1         86.89         81.78         7.22 o
   3  -1   1      13851.56      17098.49      3178.14 o
   4  -1   1        140.44        140.77         6.04 o
   5  -1   1       1548.96       1493.48        14.42 o
   6  -1   1        914.02        875.62         9.98 o
   7  -1   1         11.25          3.80         5.52 o
   8  -1   1          6.37          7.43         6.03 o
   9  -1   1        138.25        194.39         7.77 o
  10  -1   1          5.71          0.60         6.79 o
  11  -1   1          7.76          3.74         7.53 o
  12  -1   1          0.11          0.04        10.13 o
 -12   0   1          3.42          6.23        11.69 o
 -11   0   1          0.52          2.03         8.57 o
 -10   0   1         65.63         72.63        10.75 o
  -9   0   1          0.02          9.04         9.51 o
  -8   0   1        211.10        225.40         9.69 o
  -7   0   1          4.87          8.30         7.66 o
  -6   0   1        283.68        282.58         8.71 o
  -5   0   1        204.05        253.35         8.31 o
  -4   0   1         49.68         74.04         7.42 o
  -3   0   1        824.58        784.88        13.26 o
  -2   0   1          7.23         10.91        18.39 o
  -1   0   1          3.07         14.18        19.17 o
   0   0   1        172.69        180.18        17.30 o
   1   0   1        110.43        161.39         9.35 o
   2   0   1      55957.41     106555.67     10922.50 o
   3   0   1        122.87        122.79         6.27 o
   4   0   1       2437.09       2201.27        12.88 o
   5   0   1         57.18         72.68         5.59 o
   6   0   1        711.08        630.17         7.68 o
   7   0   1         89.66         98.94         5.11 o
   8   0   1         19.52         18.87         6.04 o
   9   0   1          0.77          2.54         6.94 o
  10   0   1          0.85          0.89         6.78 o
  11   0   1          3.18         12.62        10.75 o
 -12   1   1          0.71          7.17        13.09 o
 -11   1   1          0.65          1.31        10.44 o
 -10   1   1         72.76         74.79         9.77 o
  -9   1   1         10.63          8.46         7.99 o
  -8   1   1        103.58         98.12         6.77 o
  -7   1   1          0.18          1.01         5.90 o
  -6   1   1          2.14          8.61         5.78 o
  -5   1   1          1.07          2.36         5.51 o
  -4   1   1        230.14        250.65         8.04 o
  -3   1   1        136.45        140.59         9.59 o
  -2   1   1        111.47        100.86        11.02 o
  -1   1   1          5.33          4.08         7.03 o
   0   1   1        431.65        532.84        14.82 o
   1   1   1         12.83          8.35         6.41 o
   2   1   1       5920.13       5443.45        58.98 o
   3   1   1         42.26         51.63         6.05 o
   4   1   1        149.54        150.48         5.77 o
   5   1   1         85.99        108.49         5.56 o
   6   1   1        138.84        146.37         5.62 o
   7   1   1         77.58         80.36         4.98 o
   8   1   1         30.96         46.36         6.25 o
   9   1   1          8.54         14.96         9.98 o
  10   1   1         32.83         21.98         8.57 o
  11   1   1          0.05          2.49        10.75 o
 -12   2   1          0.10          3.92         9.53 o
 -11   2   1          3.89          2.55         8.58 o
 -10   2   1         35.79         36.93         7.13 o
  -9   2   1          4.76         11.16         6.26 o
  -8   2   1         19.85         18.24         5.90 o
  -7   2   1         28.21         31.30         5.87 o
  -6   2   1        681.74        631.37         9.21 o
  -5   2   1          1.56          2.68         5.43 o
  -4   2   1        477.16        431.09         8.67 o
  -3   2   1        381.21        399.42         9.14 o
  -2   2   1      57657.63     110871.59      2228.72 o
  -1   2   1        127.88        163.30         8.18 o
   0   2   1       5023.07       5101.29       816.62 o
   1   2   1        124.41        204.78        54.08 o
   2   2   1        344.82        351.12         8.13 o
   3   2   1         47.83         39.22         5.27 o
   4   2   1        348.80        346.60         6.69 o
   5   2   1         15.42         17.38         5.40 o
   6   2   1         55.86         68.45         5.58 o
   7   2   1         10.25          6.44         4.89 o
   8   2   1         98.81        103.03         8.42 o
   9   2   1          2.80          7.64        10.13 o
  10   2   1         30.97         33.82         8.57 o
  11   2   1          0.01         -8.42        11.53 o
 -12   3   1          0.20          2.82         9.56 o
 -11   3   1          4.74          2.01         7.25 o
 -10   3   1          1.87          1.67         6.90 o
  -9   3   1        147.41        192.67         7.05 o
  -8   3   1         10.21          8.96         5.85 o
  -7   3   1         12.87         13.39         5.67 o
  -6   3   1        561.32        681.94         8.85 o
  -5   3   1        287.00        277.40         6.93 o
  -4   3   1        190.79        153.69         6.63 o
  -3   3   1        112.89        134.03         6.25 o
  -2   3   1       1883.18       1805.93        23.15 o
  -1   3   1       4558.84       4654.07        74.69 o
   0   3   1       4970.01       4639.46       548.21 o
   1   3   1        510.29        452.31         9.44 o
   2   3   1          0.13          0.07         4.64 o
   3   3   1         54.61         77.22         6.14 o
   4   3   1        785.12        770.52       118.98 o
   5   3   1         28.33         28.50         5.35 o
   6   3   1         85.58         78.46         5.26 o
   7   3   1          0.01          2.34         5.74 o
   8   3   1        198.59        153.52        10.29 o
   9   3   1          1.49         -1.71         7.33 o
  10   3   1          3.82         11.53         8.73 o
  11   3   1          0.27         -0.94         8.57 o
 -12   4   1          0.88          2.80         8.27 o
 -11   4   1          2.42          5.65         7.11 o
 -10   4   1          0.39          4.80         6.42 o
  -9   4   1        137.11        105.82         6.24 o
  -8   4   1         37.76         31.88         5.78 o
  -7   4   1         57.02         80.20         6.22 o
  -6   4   1        257.61        256.92         7.95 o
  -5   4   1          1.85          6.62         6.50 o
  -4   4   1         53.12         56.17         6.07 o
  -3   4   1        152.94        139.92         5.52 o
  -2   4   1        257.34        255.01         6.02 o
  -1   4   1        579.57        539.87         6.87 o
   0   4   1       4948.77       4158.46       706.61 o
   1   4   1        176.27        185.74        29.69 o
   2   4   1         18.62         25.23         4.74 o
   3   4   1         12.57         13.72         4.75 o
   4   4   1         95.44         60.02         4.71 o
   5   4   1        212.45        206.83         5.52 o
   6   4   1        157.52        163.70         5.39 o
   7   4   1         13.86         20.36         5.50 o
   8   4   1         14.44          7.95         9.51 o
   9   4   1          0.05         -3.43         8.10 o
  10   4   1          1.45         -0.94         8.42 o
 -12   5   1          0.09          3.87         8.04 o
 -11   5   1         20.54         29.27         7.60 o
 -10   5   1          0.01          5.46         7.00 o
  -9   5   1         40.48         27.58         7.05 o
  -8   5   1         28.53         43.48         6.78 o
  -7   5   1         19.45         28.16         5.79 o
  -6   5   1          2.93         12.11         5.58 o
  -5   5   1          0.66          4.55         6.56 o
  -4   5   1          2.01          5.63         4.68 o
  -3   5   1         19.68         19.42         4.30 o
  -2   5   1          0.11          6.27         4.27 o
  -1   5   1         75.23         66.52        11.15 o
   0   5   1          9.09          5.86         3.88 o
   1   5   1         86.37         82.70        17.57 o
   2   5   1       1050.79       1008.15        16.94 o
   3   5   1         11.49         14.98         4.66 o
   4   5   1        475.28        449.00         6.00 o
   5   5   1         30.10         19.69         4.35 o
   6   5   1        178.83        168.86         5.77 o
   7   5   1          2.12          3.56         4.87 o
   8   5   1          1.49          7.17         8.57 o
   9   5   1          1.45          3.12         8.26 o
  10   5   1          0.89          1.40         8.88 o
 -12   6   1          0.79          5.15         8.85 o
 -11   6   1          5.16          4.84         7.54 o
 -10   6   1          2.45          3.45         7.22 o
  -9   6   1         10.42         14.47         6.25 o
  -8   6   1         28.86         27.29         5.76 o
  -7   6   1         12.83         12.23         5.12 o
  -6   6   1         29.37         36.99         6.16 o
  -5   6   1         30.99         28.15         5.65 o
  -4   6   1          5.47          8.92         4.55 o
  -3   6   1         31.43         24.29         4.40 o
  -2   6   1        120.52        120.04         4.78 o
  -1   6   1        399.46        435.79        69.20 o
   0   6   1        352.87        330.10        53.10 o
   1   6   1        475.14        457.51        72.74 o
   2   6   1          0.48         -1.03         4.42 o
   3   6   1         17.13         20.61         4.82 o
   4   6   1          7.55          8.79         4.01 o
   5   6   1          4.48          9.63         4.22 o
   6   6   1          1.66          3.66         4.35 o
   7   6   1          2.70          9.67         4.94 o
   8   6   1          1.38          9.51        10.29 o
   9   6   1          0.12         -2.96        11.07 o
 -11   7   1          0.01          8.97         7.77 o
 -10   7   1          2.85          2.65         7.27 o
  -9   7   1          1.55          2.18         7.16 o
  -8   7   1          4.48          4.20         5.65 o
  -7   7   1          0.17         -2.42         5.40 o
  -6   7   1        142.80        154.52         6.92 o
  -5   7   1         95.68        104.14         5.49 o
  -4   7   1        201.45        228.26         5.79 o
  -3   7   1         70.08         79.75         4.19 o
  -2   7   1        101.41        109.29         4.27 o
  -1   7   1        275.23        248.54         5.21 o
   0   7   1        782.21        672.63       103.44 o
   1   7   1          6.41          8.46         3.74 o
   2   7   1        129.21        124.73         4.91 o
   3   7   1          7.47          7.53         5.98 o
   4   7   1          0.94          5.21         4.49 o
   5   7   1          0.02         -2.25         4.11 o
   6   7   1         12.33         13.67         4.63 o
   7   7   1          0.01          4.01         6.46 o
   8   7   1          2.21          9.55         9.04 o
   9   7   1          0.42          7.79         9.20 o
 -11   8   1          4.62          6.86         7.77 o
 -10   8   1          3.70          3.36         5.95 o
  -9   8   1         11.98          1.79         6.89 o
  -8   8   1         16.41         20.48         5.45 o
  -7   8   1          3.73          2.89         7.95 o
  -6   8   1          7.95         10.70         5.79 o
  -5   8   1        107.26        103.84         5.96 o
  -4   8   1        105.93         87.52         5.36 o
  -3   8   1          3.68          1.77         4.53 o
  -2   8   1         68.06         63.23         4.48 o
  -1   8   1        115.47        108.30        10.83 o
   0   8   1         30.50         25.42         5.44 o
   1   8   1          3.21          1.92         3.75 o
   2   8   1         35.54         46.11         5.13 o
   3   8   1          4.11          3.25         4.84 o
   4   8   1          2.57          4.28         4.57 o
   5   8   1          0.04          1.97         4.95 o
   6   8   1          1.24          2.71         5.73 o
   7   8   1          0.21          4.30         6.26 o
   8   8   1          1.39         10.14         8.81 o
 -10   9   1          2.59          6.55         6.39 o
  -9   9   1         12.90         15.99         6.70 o
  -8   9   1          7.45         12.55         6.70 o
  -7   9   1         25.85         38.58         6.51 o
  -6   9   1         30.69         35.11         5.56 o
  -5   9   1         16.32         19.80         5.80 o
  -4   9   1          0.44          7.22         4.54 o
  -3   9   1          5.39          9.69         4.84 o
  -2   9   1          5.01          2.13         4.39 o
  -1   9   1          0.13          0.14         3.71 o
   0   9   1          0.08          3.30         4.27 o
   1   9   1          3.39          3.86         4.11 o
   2   9   1          1.76          4.49         4.67 o
   3   9   1          0.66         -1.06         4.70 o
   4   9   1          1.52          3.01         5.70 o
   5   9   1          1.61          4.20         5.34 o
   6   9   1          0.31          6.51         6.16 o
   7   9   1          0.21          7.19         6.59 o
 -10  10   1          4.55         11.38         7.08 o
  -9  10   1         19.16         15.29         6.63 o
  -8  10   1          0.02          0.31         5.84 o
  -7  10   1          0.35          4.43         5.95 o
  -6  10   1          9.40          6.15         5.56 o
  -5  10   1          0.17          5.81         5.06 o
  -4  10   1          3.39          4.13         4.71 o
  -3  10   1         18.71         19.46         4.77 o
  -2  10   1          0.02          0.14         5.88 o
  -1  10   1          1.08          3.39         4.05 o
   0  10   1          0.36          1.56         3.74 o
   1  10   1          1.77          7.71         4.50 o
   2  10   1          0.03          3.95         4.88 o
   3  10   1          2.59          7.39         5.73 o
   4  10   1          0.00          0.71         6.59 o
   5  10   1          0.74          0.01         5.77 o
   6  10   1          0.18          3.30         6.14 o
  -9  11   1          1.34         -1.80         6.34 o
  -8  11   1          0.50          4.91         6.61 o
  -7  11   1          6.06          7.34         6.01 o
  -6  11   1          0.45          6.54         5.49 o
  -5  11   1          0.19          3.67         4.89 o
  -4  11   1          4.11          3.91         4.90 o
  -3  11   1          1.52          5.33         4.98 o
  -2  11   1          0.01          0.50         4.93 o
  -1  11   1          0.52          3.08         5.01 o
   0  11   1          0.78         -2.96         4.68 o
   1  11   1          0.02          1.21         5.79 o
   2  11   1          0.43          6.16         6.62 o
   3  11   1          0.70          2.03         6.01 o
   4  11   1          0.81          1.13         6.44 o
   5  11   1          0.06          7.42         6.81 o
  -8  12   1          0.33          3.12         6.61 o
  -7  12   1          1.17          7.81         6.74 o
  -6  12   1          1.12          6.44         6.73 o
  -5  12   1          1.35          6.59         5.31 o
  -4  12   1          1.21          5.52         5.07 o
  -3  12   1          3.01          3.49         5.17 o
  -2  12   1          5.68          7.55         5.13 o
  -1  12   1          5.28          4.19         4.58 o
   0  12   1          1.36         -0.08         5.84 o
   1  12   1          1.02          0.49         6.70 o
   2  12   1          0.12          7.81         6.63 o
   3  12   1          0.52          6.53         6.45 o
  -6  13   1          0.34         11.30         6.07 o
  -5  13   1          2.47          6.06         5.60 o
  -4  13   1          0.01         -0.86         5.46 o
  -3  13   1          0.28         -0.26         5.70 o
  -2  13   1          0.01         -1.40         4.86 o
  -1  13   1          1.99          1.04         5.38 o
   0  13   1          0.23          6.37         7.11 o
   1  13   1          0.11         -0.48         6.83 o
  -2 -13   2          1.23          4.10         5.40 o
  -1 -13   2          1.85          3.73         5.89 o
   0 -13   2          0.07          4.03         5.10 o
   1 -13   2          6.65          9.75         5.78 o
   2 -13   2          2.39          0.71         5.16 o
   3 -13   2          4.90          8.79         5.87 o
   4 -13   2          0.09          0.62         6.07 o
   5 -13   2          3.57          2.99         5.72 o
   6 -13   2          0.04          1.81         5.88 o
  -4 -12   2          0.51          8.34         7.00 o
  -3 -12   2          1.85          4.29         5.90 o
  -2 -12   2          2.27          4.34         5.06 o
  -1 -12   2          0.89          1.12         5.61 o
   0 -12   2          4.61          5.74         5.10 o
   1 -12   2         15.06         13.59         5.06 o
   2 -12   2          7.92          8.40         5.44 o
   3 -12   2          3.59          4.73         5.19 o
   4 -12   2          0.03          0.00         5.22 o
   5 -12   2          1.54          5.62         5.76 o
   6 -12   2          0.73          2.09         9.90 o
   7 -12   2          0.07          6.69         6.55 o
  -5 -11   2          2.35          5.61         7.44 o
  -4 -11   2          6.30          9.92         7.32 o
  -3 -11   2          1.02          1.03         5.15 o
  -2 -11   2          0.06         -1.32         5.87 o
  -1 -11   2         60.36         56.87         5.82 o
   0 -11   2          2.88          3.07         4.85 o
   1 -11   2         39.62         36.16         4.74 o
   2 -11   2          9.40         12.75         4.91 o
   3 -11   2          2.94          6.24         5.13 o
   4 -11   2          0.50          3.11         5.29 o
   5 -11   2         11.66         11.66         5.56 o
   6 -11   2          3.50          5.65         6.28 o
   7 -11   2          1.48          5.26         6.23 o
   8 -11   2          0.10          5.26         6.82 o
  -6 -10   2          0.58         -0.43         7.29 o
  -5 -10   2          1.14         -2.77         6.40 o
  -4 -10   2          6.33          8.82         6.43 o
  -3 -10   2         24.39         15.47         7.52 o
  -2 -10   2          5.45          6.82         4.80 o
  -1 -10   2          4.99          3.03         4.20 o
   0 -10   2          3.45          3.38         5.02 o
   1 -10   2          0.56          3.10         4.73 o
   2 -10   2         26.50         24.57         5.07 o
   3 -10   2          0.05          0.74         4.75 o
   4 -10   2         17.22         18.97         4.84 o
   5 -10   2          0.43         -0.87         5.16 o
   6 -10   2          0.08          8.38         5.56 o
   7 -10   2          7.70          9.31         6.59 o
   8 -10   2          1.99          9.35         8.88 o
   9 -10   2          2.15          2.88         5.95 o
  -7  -9   2          0.65          6.40         6.68 o
  -6  -9   2          0.04          5.40         8.10 o
  -5  -9   2         29.46         26.78         6.74 o
  -4  -9   2          0.00          4.43         5.23 o
  -3  -9   2          9.30          9.78         5.14 o
  -2  -9   2         15.82         12.34         4.43 o
  -1  -9   2          2.94          6.07         4.17 o
   0  -9   2          7.34          8.17         4.42 o
   1  -9   2          2.94          4.68         4.32 o
   2  -9   2          6.98          3.46         4.64 o
   3  -9   2         53.47         53.20         4.75 o
   4  -9   2          0.02          3.36         4.55 o
   5  -9   2         11.66         10.56         4.66 o
   6  -9   2         34.53         33.49         7.01 o
   7  -9   2         19.32         22.96         5.90 o
   8  -9   2          3.20          3.61         6.21 o
   9  -9   2         22.49         26.31         6.28 o
  10  -9   2          0.33          4.53         7.10 o
  -8  -8   2          0.90          7.79         8.57 o
  -7  -8   2          2.88          1.89         6.71 o
  -6  -8   2          3.48          9.37         6.62 o
  -5  -8   2          0.61         -2.76         6.25 o
  -4  -8   2         13.17         13.24         5.06 o
  -3  -8   2         30.37         27.00         4.53 o
  -2  -8   2         15.31         17.00         4.26 o
  -1  -8   2          3.51          2.31         4.51 o
   0  -8   2         23.75         21.06         4.17 o
   1  -8   2         37.65         50.64         5.25 o
   2  -8   2          0.03          4.34         5.19 o
   3  -8   2         18.88         26.03         4.65 o
   4  -8   2          5.06          7.14         4.67 o
   5  -8   2         46.49         51.07         5.22 o
   6  -8   2         24.83         35.75        10.91 o
   7  -8   2         16.90         21.72         7.48 o
   8  -8   2          0.05          5.61         5.62 o
   9  -8   2         26.54         27.59         7.27 o
  10  -8   2          0.82          4.88         6.12 o
  -9  -7   2          2.79          9.51         9.51 o
  -8  -7   2          2.08          3.27        10.44 o
  -7  -7   2          3.26          8.39         7.02 o
  -6  -7   2          3.82         11.50         6.02 o
  -5  -7   2         15.10         15.43         6.62 o
  -4  -7   2          7.97          5.67         5.11 o
  -3  -7   2          5.10          6.03         4.91 o
  -2  -7   2        131.94        113.21         4.95 o
  -1  -7   2         10.30          9.18         4.40 o
   0  -7   2          0.04          2.68         4.20 o
   1  -7   2         12.52         10.99         4.79 o
   2  -7   2          1.47          6.88         4.33 o
   3  -7   2        123.48        103.33         5.26 o
   4  -7   2        275.11        258.38        11.99 o
   5  -7   2        100.67        105.77         6.01 o
   6  -7   2         24.41         26.18         6.15 o
   7  -7   2         71.45         71.80         5.90 o
   8  -7   2          2.47          6.01         7.72 o
   9  -7   2         11.70         15.10         7.09 o
  10  -7   2          0.31          4.36         7.16 o
  11  -7   2          8.15         14.92         7.19 o
 -10  -6   2          1.46          5.61         9.04 o
  -9  -6   2         21.98         19.33        10.91 o
  -8  -6   2          3.16         -2.18         8.10 o
  -7  -6   2          8.21         11.07         7.79 o
  -6  -6   2          3.34          5.37         6.15 o
  -5  -6   2         21.83         20.01         6.11 o
  -4  -6   2          0.69          0.86         4.88 o
  -3  -6   2         41.89         43.92         4.79 o
  -2  -6   2          7.35          7.20         4.54 o
  -1  -6   2          0.29          0.79         4.46 o
   0  -6   2         16.41         17.64         4.29 o
   1  -6   2        252.05        293.13         8.35 o
   2  -6   2         59.06         63.24         5.66 o
   3  -6   2         59.48         71.55         4.94 o
   4  -6   2         23.20         30.89         4.76 o
   5  -6   2         16.09         22.43         5.23 o
   6  -6   2         15.52         18.70         5.73 o
   7  -6   2         14.67         12.37         5.76 o
   8  -6   2          0.02          0.75         5.95 o
   9  -6   2          3.27         16.08         7.00 o
  10  -6   2          6.56         13.24         6.59 o
  11  -6   2          6.46          1.95         6.78 o
 -10  -5   2          6.18         -7.95         8.73 o
  -9  -5   2          9.46          8.88         8.26 o
  -8  -5   2         16.19          6.08         8.26 o
  -7  -5   2         18.14         16.83         9.51 o
  -6  -5   2         11.39          7.79         9.35 o
  -5  -5   2          4.17          2.04         6.22 o
  -4  -5   2        176.35        170.02        15.66 o
  -3  -5   2        182.17        153.36         6.16 o
  -2  -5   2         70.86         78.75         4.98 o
  -1  -5   2          9.25         14.87         4.95 o
   0  -5   2        461.57        532.70         7.58 o
   1  -5   2         21.69         21.32         5.04 o
   2  -5   2        299.51        267.98         6.47 o
   3  -5   2          7.87         15.24         4.42 o
   4  -5   2          3.32          9.45         5.71 o
   5  -5   2         30.43         26.67         5.83 o
   6  -5   2        347.34        318.97         8.10 o
   7  -5   2          5.98          3.90         5.07 o
   8  -5   2          7.79          6.13         6.45 o
   9  -5   2          0.75          1.61         6.99 o
  10  -5   2          1.52          5.72         7.33 o
  11  -5   2          0.53          3.28         7.69 o
 -11  -4   2          1.53          7.64        11.38 o
 -10  -4   2         12.96         13.40         8.73 o
  -9  -4   2          1.37         11.38         8.26 o
  -8  -4   2          9.17         19.33         7.48 o
  -7  -4   2          3.69         12.62         9.66 o
  -6  -4   2         18.83          9.98         9.04 o
  -5  -4   2          0.22          1.79         6.22 o
  -4  -4   2         10.52          9.51         5.43 o
  -3  -4   2          3.16          5.72         4.97 o
  -2  -4   2        378.97        325.36         6.86 o
  -1  -4   2        308.14        264.14         6.60 o
   0  -4   2       1077.42       1141.02        10.07 o
   1  -4   2         13.29         17.31         6.94 o
   2  -4   2        250.60        247.19         7.99 o
   3  -4   2       1806.86       1600.69        14.26 o
   4  -4   2        114.79        121.60         6.20 o
   5  -4   2        110.16        112.92         7.51 o
   6  -4   2        134.34        147.84         6.17 o
   7  -4   2         44.55         47.01         5.16 o
   8  -4   2          0.89          6.02         6.10 o
   9  -4   2         31.74         48.54         6.26 o
  10  -4   2         15.46         11.25         6.36 o
  11  -4   2          5.85          4.87         6.53 o
 -11  -3   2          2.57         -6.23         8.73 o
 -10  -3   2         12.82         13.09        10.44 o
  -9  -3   2         12.67         18.86         8.26 o
  -8  -3   2          0.14          7.33         9.35 o
  -7  -3   2         20.03         37.10         7.48 o
  -6  -3   2        240.26        241.59         9.20 o
  -5  -3   2          0.09         -0.78         9.04 o
  -4  -3   2       1382.12       1511.31       387.05 o
  -3  -3   2          0.44          1.78         6.01 o
  -2  -3   2        864.59        831.19        10.28 o
  -1  -3   2          0.05          6.23         7.15 o
   0  -3   2        854.61        965.49        12.40 o
   1  -3   2         56.33         52.39         6.33 o
   2  -3   2         97.63        122.95         6.27 o
   3  -3   2        138.71        128.15         6.02 o
   4  -3   2        531.58        626.52        10.33 o
   5  -3   2        674.62        579.64         7.39 o
   6  -3   2         19.27         13.06         4.45 o
   7  -3   2         99.88        114.58         5.49 o
   8  -3   2          8.47          8.06         5.99 o
   9  -3   2        179.13        184.56         7.23 o
  10  -3   2         16.14         23.69         6.56 o
  11  -3   2          2.41          1.61         7.18 o
  12  -3   2          3.69          7.28         7.95 o
 -11  -2   2          0.83          1.56        10.60 o
 -10  -2   2          0.53         -0.31         8.26 o
  -9  -2   2         16.34          9.35         7.79 o
  -8  -2   2         52.94         24.78         9.04 o
  -7  -2   2         99.84        121.57         9.66 o
  -6  -2   2        180.99        178.62         8.88 o
  -5  -2   2        372.77        416.15        10.60 o
  -4  -2   2        141.17        194.05         9.20 o
  -3  -2   2        272.87        282.57         8.56 o
  -2  -2   2         37.34         37.17         9.36 o
  -1  -2   2        102.27        111.83        10.30 o
   0  -2   2        410.82        458.83        11.69 o
   1  -2   2        897.16        813.89        11.02 o
   2  -2   2        198.54        178.91         6.94 o
   3  -2   2        489.91        497.87         7.59 o
   4  -2   2          0.52          2.11         4.42 o
   5  -2   2          6.67          7.60         4.59 o
   6  -2   2        298.81        296.32         5.91 o
   7  -2   2          4.89          3.07         4.76 o
   8  -2   2        404.97        323.02         6.21 o
   9  -2   2         90.25         86.69         6.50 o
  10  -2   2          0.56          3.92         6.52 o
  11  -2   2         12.34         12.78         7.12 o
  12  -2   2          0.48          2.15         8.29 o
 -12  -1   2          7.43         12.00        11.38 o
 -11  -1   2          0.52         10.60        10.44 o
 -10  -1   2         40.14         40.68        10.44 o
  -9  -1   2         12.06         18.55         9.66 o
  -8  -1   2         94.61        102.71         9.82 o
  -7  -1   2         42.02         47.85         7.79 o
  -6  -1   2        705.71        930.03        13.87 o
  -5  -1   2        599.48        589.01        12.31 o
  -4  -1   2          5.82          5.46         9.20 o
  -3  -1   2         92.72        131.70        21.20 o
  -2  -1   2        976.48       1014.63        21.44 o
  -1  -1   2         60.28         82.01        11.24 o
   0  -1   2       5681.10       5737.43        72.16 o
   1  -1   2         80.32         70.04         6.39 o
   2  -1   2         71.30        101.46         7.30 o
   3  -1   2        176.35        210.69         6.72 o
   4  -1   2         85.22         84.42         5.20 o
   5  -1   2       1794.58       1748.96        18.92 o
   6  -1   2         43.37         52.99         4.94 o
   7  -1   2         18.40         13.59         4.75 o
   8  -1   2        115.50        129.30         5.58 o
   9  -1   2          1.53         12.73         6.35 o
  10  -1   2          7.48          9.84         6.60 o
  11  -1   2         12.80         17.61         7.36 o
 -12   0   2          5.68          5.61        10.75 o
 -11   0   2          0.52          5.77        10.91 o
 -10   0   2        121.71        112.38        10.29 o
  -9   0   2          4.87          0.47         9.35 o
  -8   0   2        145.15        118.36         7.64 o
  -7   0   2         54.44         50.87         6.97 o
  -6   0   2         88.39        131.97         8.76 o
  -5   0   2        184.83        192.36         8.73 o
  -4   0   2        183.08        215.09        16.68 o
  -3   0   2        149.13        158.58        11.30 o
  -2   0   2       6538.11       6919.84        61.25 o
  -1   0   2        116.38        118.73         7.37 o
   0   0   2        169.41        175.86         7.32 o
   1   0   2          1.11          4.62         6.30 o
   2   0   2       8102.05       8088.42        60.13 o
   3   0   2          1.98          6.37         5.05 o
   4   0   2        191.93        192.52         5.43 o
   5   0   2        176.08        206.33         5.95 o
   6   0   2        657.86        620.71         6.99 o
   7   0   2          1.92         -0.15         4.86 o
   8   0   2         20.51         31.75         5.09 o
   9   0   2          1.09         -2.31         6.69 o
  10   0   2         14.75         19.38         7.49 o
  11   0   2          0.54          4.67         7.44 o
 -12   1   2          1.54         11.85        11.38 o
 -11   1   2          1.31          3.58        10.29 o
 -10   1   2         51.26         58.75         8.90 o
  -9   1   2          6.99          7.13         7.55 o
  -8   1   2         23.09         28.15         7.60 o
  -7   1   2         30.40         19.03         7.12 o
  -6   1   2          2.35          3.68         6.61 o
  -5   1   2         31.07         43.44         5.71 o
  -4   1   2        341.49        369.08        16.05 o
  -3   1   2        340.02        336.04        15.27 o
  -2   1   2       2818.49       2593.89        23.44 o
  -1   1   2        783.02        678.15        14.85 o
   0   1   2        198.05        164.06         7.22 o
   1   1   2          4.93         21.71         5.71 o
   2   1   2        137.34        105.23        12.74 o
   3   1   2       1290.97       1466.55        13.93 o
   4   1   2         67.84         79.56         5.16 o
   5   1   2          0.05         -0.74         4.27 o
   6   1   2         46.87         52.70         4.80 o
   7   1   2        261.49        289.74         6.27 o
   8   1   2          9.29          6.58         4.92 o
   9   1   2          0.31          0.01         5.39 o
  10   1   2         13.29         12.21         9.36 o
  11   1   2          1.25         -2.03        11.07 o
 -12   2   2          0.13          0.05        10.58 o
 -11   2   2          0.00          2.47         8.23 o
 -10   2   2          0.36          1.49         7.86 o
  -9   2   2         14.07          8.41         7.44 o
  -8   2   2          0.30         -1.90         5.71 o
  -7   2   2          8.61         11.66         5.69 o
  -6   2   2        461.50        449.22         8.04 o
  -5   2   2         35.66         51.44         6.72 o
  -4   2   2        629.76        533.61        10.93 o
  -3   2   2        289.63        322.14         8.18 o
  -2   2   2       1806.99       1685.10       185.06 o
  -1   2   2        415.49        333.17        94.98 o
   0   2   2      75873.65     154745.52      1112.16 o
   1   2   2        270.04        334.54         7.49 o
   2   2   2        145.10        143.23         7.24 o
   3   2   2         53.00         62.93         5.45 o
   4   2   2         52.00         53.48         5.10 o
   5   2   2        231.85        210.92         6.17 o
   6   2   2          9.98          7.76         4.74 o
   7   2   2          2.55          5.81         4.80 o
   8   2   2         47.58         60.77         6.01 o
   9   2   2          8.15          0.51         6.13 o
  10   2   2         14.19         11.07        10.60 o
  11   2   2          2.10         -3.27         9.51 o
 -12   3   2          1.93          2.27         9.61 o
 -11   3   2          0.81          3.75         8.54 o
 -10   3   2         18.24         22.66         7.79 o
  -9   3   2          6.64          5.92         5.79 o
  -8   3   2         38.31         43.92         6.04 o
  -7   3   2        296.78        310.26        10.16 o
  -6   3   2        786.89        770.02        10.44 o
  -5   3   2         47.04         65.31         5.29 o
  -4   3   2          2.21          1.53         4.89 o
  -3   3   2        275.55        271.19         6.64 o
  -2   3   2        589.54        650.61         8.22 o
  -1   3   2      14885.26      13594.43      2251.82 o
   0   3   2      11389.75      10445.48       673.83 o
   1   3   2        303.47        333.15        88.04 o
   2   3   2        688.81        742.15         8.06 o
   3   3   2         21.07         19.62         4.67 o
   4   3   2        458.89        458.77         7.40 o
   5   3   2        160.63        111.70         5.55 o
   6   3   2          0.98          2.43         4.40 o
   7   3   2          9.27         10.52         4.76 o
   8   3   2          0.26          3.88         5.69 o
   9   3   2          2.97          5.42         6.22 o
  10   3   2         15.05         16.68        10.60 o
 -12   4   2          5.56          5.81         7.89 o
 -11   4   2          3.05          2.82         7.46 o
 -10   4   2         18.33         20.58         5.93 o
  -9   4   2          1.05          0.89         5.54 o
  -8   4   2          9.38         10.92         5.45 o
  -7   4   2        124.18         93.79         5.66 o
  -6   4   2         36.43         32.43         4.89 o
  -5   4   2        125.22        156.97         5.88 o
  -4   4   2        108.59        123.33         5.42 o
  -3   4   2        103.01         84.77         8.24 o
  -2   4   2       7006.50       6465.98       435.53 o
  -1   4   2        658.66        748.93       120.76 o
   0   4   2        358.21        364.73        90.44 o
   1   4   2         20.15         15.08         5.08 o
   2   4   2       1218.95       1049.54       262.50 o
   3   4   2         11.14         11.11         4.31 o
   4   4   2        101.24         75.36         7.65 o
   5   4   2          0.53          4.35         4.55 o
   6   4   2          2.82          5.76         4.77 o
   7   4   2          8.09         12.85         4.81 o
   8   4   2          1.08         -2.04         5.10 o
   9   4   2          2.46         -1.71         8.42 o
  10   4   2          0.87         12.78         9.04 o
 -12   5   2          0.04          2.03        11.22 o
 -11   5   2          5.72          6.94         7.54 o
 -10   5   2          6.23         13.64         7.11 o
  -9   5   2         25.11         33.05         6.78 o
  -8   5   2          2.59         12.00         5.51 o
  -7   5   2          8.25         11.69         6.28 o
  -6   5   2          5.89          8.91         5.61 o
  -5   5   2          4.91          2.87         5.34 o
  -4   5   2          0.02          1.38         4.77 o
  -3   5   2       1289.79       1243.46        13.52 o
  -2   5   2          2.58          3.08         4.66 o
  -1   5   2         60.20         57.84         7.56 o
   0   5   2          9.59         13.41         4.64 o
   1   5   2        584.65        574.82         7.05 o
   2   5   2        325.75        341.67        36.33 o
   3   5   2         15.75         18.20         4.06 o
   4   5   2         65.66         63.40         5.26 o
   5   5   2         15.84         20.17         4.67 o
   6   5   2         89.86         78.88         5.09 o
   7   5   2          2.95          3.77         4.85 o
   8   5   2          0.58          0.24         5.74 o
   9   5   2          1.76          5.61         8.88 o
  10   5   2         11.37         10.91         9.51 o
 -12   6   2          0.50          3.27        11.69 o
 -11   6   2         16.92          6.94         6.81 o
 -10   6   2          2.18         -1.53         7.10 o
  -9   6   2          0.02          2.72         6.21 o
  -8   6   2         15.10         15.43         5.69 o
  -7   6   2          3.24          5.21         5.58 o
  -6   6   2        307.17        310.28         7.01 o
  -5   6   2         18.11         14.03         4.52 o
  -4   6   2        125.48        123.91         5.04 o
  -3   6   2         94.33         71.77        10.08 o
  -2   6   2        294.29        264.51         6.10 o
  -1   6   2         35.63         32.49         3.94 o
   0   6   2        639.84        597.50        93.29 o
   1   6   2          1.39          7.78         5.04 o
   2   6   2         62.37         55.74         4.64 o
   3   6   2        177.79        167.07         5.45 o
   4   6   2        103.98        110.82         4.82 o
   5   6   2          8.85          7.69         4.51 o
   6   6   2         46.68         43.81         4.71 o
   7   6   2          0.66          1.57         4.89 o
   8   6   2         14.95         14.32         5.82 o
   9   6   2          0.73          7.48        10.91 o
 -11   7   2          6.30          8.55         7.82 o
 -10   7   2         10.86         16.69         8.65 o
  -9   7   2          0.05         -0.60         7.05 o
  -8   7   2         17.06         17.81         5.56 o
  -7   7   2          1.76         -0.52         5.51 o
  -6   7   2         11.76          7.94         5.34 o
  -5   7   2          1.28         -1.65         4.69 o
  -4   7   2        173.91        183.82         5.12 o
  -3   7   2         90.71         91.83         4.24 o
  -2   7   2        212.78        176.38        28.34 o
  -1   7   2         49.58         48.12         8.27 o
   0   7   2        742.88        729.42       112.56 o
   1   7   2        117.16        118.26         4.98 o
   2   7   2        238.38        238.16         5.80 o
   3   7   2          5.68          8.68         4.44 o
   4   7   2        135.30        143.60         4.63 o
   5   7   2          1.12          4.23         4.38 o
   6   7   2         18.27         19.18         4.63 o
   7   7   2          0.71          5.51         4.97 o
   8   7   2         10.40         11.00         8.01 o
 -11   8   2          3.65          8.28         6.89 o
 -10   8   2          0.42          0.55         7.38 o
  -9   8   2          7.22         11.85         5.73 o
  -8   8   2          1.78          8.21         5.56 o
  -7   8   2          1.71          5.03         5.45 o
  -6   8   2         18.35         22.74         5.62 o
  -5   8   2         72.09         75.76         4.94 o
  -4   8   2         81.44         91.60         4.59 o
  -3   8   2          6.06         10.89         4.14 o
  -2   8   2          2.05          6.36         4.25 o
  -1   8   2         22.36         11.81         4.01 o
   0   8   2         76.50         78.84         4.82 o
   1   8   2          2.09          4.53         4.28 o
   2   8   2         23.05         19.69         4.46 o
   3   8   2         29.49         24.81         4.66 o
   4   8   2          1.19          0.13         4.24 o
   5   8   2          3.03          2.23         4.49 o
   6   8   2          9.21          9.91         4.75 o
   7   8   2          3.64          3.10         4.97 o
 -10   9   2          0.01          0.71         6.34 o
  -9   9   2          0.92          6.11         6.70 o
  -8   9   2         43.04         51.63         7.44 o
  -7   9   2         12.33         16.03         5.84 o
  -6   9   2          4.22         10.17         5.12 o
  -5   9   2         62.19         75.33         6.34 o
  -4   9   2          0.28          3.56         4.08 o
  -3   9   2          0.56         -1.03         4.08 o
  -2   9   2         16.32          6.91         4.25 o
  -1   9   2          2.38          5.13         3.57 o
   0   9   2          2.56          0.59         4.64 o
   1   9   2          0.85          6.52         4.63 o
   2   9   2          6.26         12.17         4.75 o
   3   9   2          2.94          5.39         6.41 o
   4   9   2          0.05          3.40         4.29 o
   5   9   2          1.14          0.30         4.47 o
   6   9   2          0.67          3.14         4.87 o
   7   9   2          0.32          3.40         6.66 o
 -10  10   2          3.06          5.48         7.00 o
  -9  10   2          2.36          5.58         6.47 o
  -8  10   2         13.29         10.20         6.63 o
  -7  10   2         34.55         37.97         7.79 o
  -6  10   2          1.33          2.62         5.42 o
  -5  10   2          6.07          5.56         5.12 o
  -4  10   2         20.09         11.11        11.34 o
  -3  10   2          0.72          1.68         4.25 o
  -2  10   2          0.17          2.07         4.73 o
  -1  10   2          4.37          7.92         4.47 o
   0  10   2         17.23         16.90         4.67 o
   1  10   2          0.15          4.74         4.77 o
   2  10   2          0.51          4.19         4.91 o
   3  10   2          0.00          6.79         5.10 o
   4  10   2          0.00          2.38         4.54 o
   5  10   2          2.16          3.69         5.03 o
   6  10   2          0.62          2.73         6.03 o
  -9  11   2          5.67         13.77         9.82 o
  -8  11   2          3.17          5.00         6.45 o
  -7  11   2          6.07          3.87         6.67 o
  -6  11   2          0.50          6.93         5.91 o
  -5  11   2          0.33          7.52         5.39 o
  -4  11   2          0.72          3.31         4.74 o
  -3  11   2          0.88          3.27         4.88 o
  -2  11   2          4.44          7.54         4.23 o
  -1  11   2          2.66          8.44         4.77 o
   0  11   2          2.25          6.35         4.91 o
   1  11   2          0.60          3.51         4.56 o
   2  11   2          2.83          9.60         5.53 o
   3  11   2          0.84          5.99         5.59 o
   4  11   2          0.00          1.05         6.02 o
  -7  12   2          0.02         -0.47         9.43 o
  -6  12   2          0.08         -1.84         5.77 o
  -5  12   2          2.15          3.62         5.31 o
  -4  12   2          0.74          0.16         5.30 o
  -3  12   2          1.17          5.14         4.40 o
  -2  12   2          0.59          4.87         5.46 o
  -1  12   2          0.49         -0.76         6.59 o
   0  12   2          2.27          7.95         7.38 o
   1  12   2          3.70          7.44         6.11 o
   2  12   2          0.26          4.37         8.88 o
   3  12   2          0.01          6.66         7.25 o
  -5  13   2          0.46         -1.18         5.51 o
  -4  13   2          0.61          6.50         5.57 o
  -3  13   2          0.19         -3.21         6.02 o
  -2  13   2          0.33          1.49         6.97 o
  -1  13   2          0.31         12.24         8.34 o
   0  13   2          0.10          9.64         7.19 o
  -2 -13   3          0.08          4.94         6.14 o
  -1 -13   3          0.50         -0.39         5.78 o
   0 -13   3          2.02          1.25         5.43 o
   1 -13   3          0.87          4.46         5.66 o
   2 -13   3          0.01          1.95         5.71 o
   3 -13   3         10.02          2.57         5.48 o
   4 -13   3          1.38          2.69         5.58 o
   5 -13   3          3.51          6.38         5.72 o
  -4 -12   3          2.46          5.39         7.15 o
  -3 -12   3          1.22          0.53         5.44 o
  -2 -12   3          0.51          7.15         5.48 o
  -1 -12   3          0.07         10.63         5.55 o
   0 -12   3          4.52          2.91         5.50 o
   1 -12   3          0.18          5.67         5.06 o
   2 -12   3         10.35         11.43         5.46 o
   3 -12   3         18.61          9.54         5.23 o
   4 -12   3          0.44          5.81         5.24 o
   5 -12   3          0.06          1.22         5.13 o
   6 -12   3          1.02          2.90         9.59 o
   7 -12   3          0.05          6.80         6.33 o
  -5 -11   3          7.04          7.34         7.00 o
  -4 -11   3          1.16          0.36         5.35 o
  -3 -11   3          8.51         10.27         5.28 o
  -2 -11   3          2.81          8.53         5.15 o
  -1 -11   3          0.64          1.47         4.65 o
   0 -11   3          6.77          6.79         4.78 o
   1 -11   3         28.82         28.48         5.07 o
   2 -11   3          0.14          2.29         4.84 o
   3 -11   3         15.46         16.70         5.43 o
   4 -11   3          1.08          8.98         5.09 o
   5 -11   3          0.46          1.39         4.77 o
   6 -11   3          5.60         18.36         5.90 o
   7 -11   3          0.74          2.73         6.17 o
   8 -11   3          4.72         -1.46         6.93 o
  -7 -10   3          0.20          4.39         6.79 o
  -6 -10   3          2.40          3.84         7.29 o
  -5 -10   3         11.29          8.46         8.13 o
  -4 -10   3          3.27          0.13         5.10 o
  -3 -10   3          3.87          7.16         5.36 o
  -2 -10   3         14.75         10.63         5.16 o
  -1 -10   3         22.95         18.93         4.70 o
   0 -10   3          9.98         15.43         4.25 o
   1 -10   3          0.68          4.17         5.07 o
   2 -10   3          4.80          4.67         4.75 o
   3 -10   3         20.03         13.80         4.90 o
   4 -10   3          3.10          1.80         5.16 o
   5 -10   3          0.82         -0.86         4.72 o
   6 -10   3          1.38          2.03         5.73 o
   7 -10   3          3.53          7.41         6.01 o
   8 -10   3          1.58          1.08         6.01 o
   9 -10   3          3.69         10.31         7.09 o
  -8  -9   3          0.01          1.09         8.88 o
  -7  -9   3          2.82          4.31         6.74 o
  -6  -9   3          2.65          0.83         6.95 o
  -5  -9   3          5.81          4.91         6.63 o
  -4  -9   3         11.67         18.58         5.30 o
  -3  -9   3         57.86         53.65         5.72 o
  -2  -9   3          0.00          0.36         4.57 o
  -1  -9   3         54.17         56.32         4.77 o
   0  -9   3         36.53         31.68         4.60 o
   1  -9   3         36.87         47.73         5.27 o
   2  -9   3         35.43         42.69         4.84 o
   3  -9   3         19.81         25.65         4.73 o
   4  -9   3         10.96         15.11         4.59 o
   5  -9   3         32.35         34.99         5.14 o
   6  -9   3          5.92          6.91         5.45 o
   7  -9   3          0.47          1.24         9.12 o
   8  -9   3          4.64          0.36         6.33 o
   9  -9   3          8.39         10.68         6.12 o
  10  -9   3          2.35          9.83         6.56 o
  -8  -8   3          0.14         -1.87         8.88 o
  -7  -8   3          3.71         -1.13         6.82 o
  -6  -8   3          7.20         12.58         6.37 o
  -5  -8   3          8.99          2.60         5.09 o
  -4  -8   3          5.67          8.45         4.91 o
  -3  -8   3         54.24         52.07         5.07 o
  -2  -8   3          3.23          3.43         4.75 o
  -1  -8   3         14.45         15.85         4.44 o
   0  -8   3         95.04        108.08         5.13 o
   1  -8   3          6.86         11.23         4.56 o
   2  -8   3         27.16         23.59         4.95 o
   3  -8   3          2.91          6.99         4.59 o
   4  -8   3          7.73         14.32         4.42 o
   5  -8   3          6.58          8.58         5.06 o
   6  -8   3         13.99         26.57         5.56 o
   7  -8   3          6.29         11.49         5.99 o
   8  -8   3         19.60         25.24         6.44 o
   9  -8   3         10.41         13.69         6.01 o
  10  -8   3          0.67          4.96         6.85 o
  -9  -7   3          2.32         -1.25         9.04 o
  -8  -7   3          0.18          0.00         8.42 o
  -7  -7   3          1.19         -1.25         7.95 o
  -6  -7   3          0.09          4.93         7.58 o
  -5  -7   3         19.86         19.86         7.96 o
  -4  -7   3          9.31          9.53         4.98 o
  -3  -7   3          5.58          2.60         4.95 o
  -2  -7   3          0.04          0.58         5.01 o
  -1  -7   3        171.03        168.93         5.32 o
   0  -7   3        175.19        176.96         5.59 o
   1  -7   3        123.98         95.67         5.11 o
   2  -7   3          1.14          5.14         4.18 o
   3  -7   3          3.84          0.99         4.34 o
   4  -7   3         24.67         37.75         4.52 o
   5  -7   3         82.79         99.15         5.38 o
   6  -7   3         65.02         42.49         6.32 o
   7  -7   3         16.36         22.97         6.03 o
   8  -7   3          0.25          4.76         5.29 o
   9  -7   3         11.55          7.61         6.36 o
  10  -7   3          2.82          6.21         6.70 o
  11  -7   3          0.00          9.81         7.99 o
 -10  -6   3          1.19         -8.42        10.91 o
  -9  -6   3         11.02         26.81        11.07 o
  -8  -6   3          4.19         15.74         8.42 o
  -7  -6   3         20.06         24.31         7.95 o
  -6  -6   3          0.42         -5.31         6.62 o
  -5  -6   3         49.11         34.67        11.22 o
  -4  -6   3          0.02          0.05         5.40 o
  -3  -6   3         33.96         37.24         4.82 o
  -2  -6   3         29.97         27.71         4.79 o
  -1  -6   3        113.14        115.87         5.15 o
   0  -6   3          1.47          5.54         4.84 o
   1  -6   3          2.05          4.03         4.37 o
   2  -6   3          4.05         10.12         4.44 o
   3  -6   3        226.21        217.09         5.90 o
   4  -6   3         45.05         41.78         4.72 o
   5  -6   3          0.04          4.79         4.64 o
   6  -6   3          0.09          1.01         5.40 o
   7  -6   3         19.43         15.94         5.12 o
   8  -6   3          0.19          0.76         5.92 o
   9  -6   3          0.24          6.53         6.25 o
  10  -6   3          0.06          4.36         7.16 o
  11  -6   3          0.00         -4.56         7.04 o
 -10  -5   3          0.72          2.49         8.42 o
  -9  -5   3         18.73         28.21         8.57 o
  -8  -5   3         13.99         24.16         8.26 o
  -7  -5   3         29.91         37.25         9.35 o
  -6  -5   3          3.74          9.20         7.48 o
  -5  -5   3          0.75          2.10         5.52 o
  -4  -5   3        251.50        237.41         6.28 o
  -3  -5   3         37.77         47.60         4.95 o
  -2  -5   3        108.40        108.55         5.37 o
  -1  -5   3         65.08         65.58         4.95 o
   0  -5   3         86.89         82.62         5.95 o
   1  -5   3          0.11          0.77         5.75 o
   2  -5   3        292.38        286.30         6.89 o
   3  -5   3         48.86         53.11         5.27 o
   4  -5   3        135.26        142.89         5.69 o
   5  -5   3          7.52         13.35         5.94 o
   6  -5   3         51.92         49.50         6.05 o
   7  -5   3         11.20         11.71         5.54 o
   8  -5   3          2.83          3.53         5.72 o
   9  -5   3         30.08         28.59         6.19 o
  10  -5   3          0.11          7.74         6.85 o
  11  -5   3          0.65          1.16         6.65 o
 -11  -4   3          3.59          9.82        10.75 o
 -10  -4   3          0.92         -3.43         8.57 o
  -9  -4   3          3.00          7.95        10.44 o
  -8  -4   3          0.89         -4.52         7.95 o
  -7  -4   3         20.83         31.17         7.79 o
  -6  -4   3         14.73         21.82         7.33 o
  -5  -4   3         24.94         21.77         6.37 o
  -4  -4   3         81.82         74.07         5.86 o
  -3  -4   3         13.62         15.90         4.72 o
  -2  -4   3         15.38         11.61         6.61 o
  -1  -4   3         62.21         87.36         7.22 o
   0  -4   3          0.22          2.41         5.99 o
   1  -4   3          9.12         13.72         5.62 o
   2  -4   3         25.66         25.57         4.77 o
   3  -4   3        543.21        557.40         7.49 o
   4  -4   3         29.49         46.88         5.99 o
   5  -4   3        609.99        533.88        13.14 o
   6  -4   3          6.31          6.98         4.85 o
   7  -4   3         20.10         12.50         4.41 o
   8  -4   3         89.82         90.62         5.96 o
   9  -4   3         57.23         41.94         6.32 o
  10  -4   3          0.43          0.63         6.41 o
  11  -4   3          1.70          3.12         6.88 o
 -11  -3   3          3.24          7.79        10.75 o
 -10  -3   3          0.17          1.87         8.26 o
  -9  -3   3         18.40         19.64         7.64 o
  -8  -3   3          0.02          0.62         7.64 o
  -7  -3   3          1.04          5.92         7.33 o
  -6  -3   3         37.44         39.28         7.64 o
  -5  -3   3         41.30         32.26         9.51 o
  -4  -3   3        342.99        291.46         7.62 o
  -3  -3   3         40.59         49.58         8.21 o
  -2  -3   3         41.19         51.95         7.60 o
  -1  -3   3         30.48         38.95         7.03 o
   0  -3   3        660.55        696.89        13.48 o
   1  -3   3        139.17        126.83         6.34 o
   2  -3   3         78.01         91.83         5.89 o
   3  -3   3         37.97         46.65         5.14 o
   4  -3   3        782.55        875.56        12.94 o
   5  -3   3          1.52          3.50         4.93 o
   6  -3   3         11.01          7.32         4.26 o
   7  -3   3          0.26          6.25         4.58 o
   8  -3   3         27.83         16.84         4.94 o
   9  -3   3          0.11          3.45         5.88 o
  10  -3   3          0.92          2.68         6.61 o
  11  -3   3         25.94         26.90         7.15 o
 -11  -2   3          5.38          5.46         8.73 o
 -10  -2   3          6.47          9.20         7.95 o
  -9  -2   3         16.92         29.93         9.66 o
  -8  -2   3         35.41         49.41         9.20 o
  -7  -2   3         22.16         18.39         7.48 o
  -6  -2   3         40.10         24.47         7.48 o
  -5  -2   3          2.92         13.25         7.01 o
  -4  -2   3          7.14         11.62         9.91 o
  -3  -2   3          5.41         13.81         8.89 o
  -2  -2   3        766.73        807.71        14.44 o
  -1  -2   3         87.01         88.20         9.12 o
   0  -2   3        955.92        963.28        13.06 o
   1  -2   3        306.81        299.95         6.70 o
   2  -2   3         13.65          3.65         5.52 o
   3  -2   3       1600.94       1411.77        14.74 o
   4  -2   3        312.14        291.39         5.73 o
   5  -2   3         12.96          7.83         4.47 o
   6  -2   3         14.40         17.14         4.56 o
   7  -2   3          6.12         11.56         4.67 o
   8  -2   3         43.07         30.70         5.06 o
   9  -2   3          2.18          2.76         5.27 o
  10  -2   3         15.94          4.64         6.58 o
  11  -2   3          9.26         10.25         7.21 o
 -12  -1   3          2.03          2.96         8.88 o
 -11  -1   3          0.02          1.40        10.44 o
 -10  -1   3         56.68         64.06        10.13 o
  -9  -1   3          0.22          6.86         9.66 o
  -8  -1   3         15.80         20.57         7.33 o
  -7  -1   3         51.22         71.23         9.35 o
  -6  -1   3         16.07         15.43         7.33 o
  -5  -1   3         17.26         27.74        12.89 o
  -4  -1   3          4.47          0.94        14.03 o
  -3  -1   3        140.09        126.35        11.09 o
  -2  -1   3         38.74         41.16         9.42 o
  -1  -1   3         57.45         52.41         9.38 o
   0  -1   3        903.63        867.20        10.75 o
   1  -1   3        536.52        514.58         8.19 o
   2  -1   3       1726.91       1815.27        11.78 o
   3  -1   3        710.49        662.76         7.67 o
   4  -1   3        158.69        139.59         5.01 o
   5  -1   3        390.10        415.01         6.21 o
   6  -1   3          1.74          5.12         4.58 o
   7  -1   3        154.97        149.18         5.00 o
   8  -1   3          7.62         14.05         5.01 o
   9  -1   3          9.82          2.14         5.20 o
  10  -1   3          5.51         14.04         6.79 o
  11  -1   3          1.59          1.63         7.43 o
 -12   0   3          0.81          3.12        10.91 o
 -11   0   3          0.81          7.33        10.60 o
 -10   0   3         51.84         60.63         8.73 o
  -9   0   3         30.23         36.16         8.10 o
  -8   0   3         17.52          5.57         7.35 o
  -7   0   3         60.68         81.98         7.19 o
  -6   0   3         60.51        100.04         6.48 o
  -5   0   3        419.43        480.04        12.44 o
  -4   0   3        345.27        332.07        11.35 o
  -3   0   3        498.36        465.56        18.70 o
  -2   0   3       3960.56       3892.15        48.73 o
  -1   0   3        903.64        769.10         9.70 o
   0   0   3       1070.73       1261.18        10.78 o
   1   0   3        112.61        102.18         6.44 o
   2   0   3       2466.66       2401.41        23.34 o
   3   0   3          1.40          6.61         3.97 o
   4   0   3       1192.62       1171.91         9.99 o
   5   0   3         12.35         10.71         4.09 o
   6   0   3        135.08        134.98         4.94 o
   7   0   3         77.56         92.92         5.11 o
   8   0   3         16.56         15.47         4.82 o
   9   0   3         57.77         38.85         5.12 o
  10   0   3          0.01          0.29         7.13 o
  11   0   3          0.98          1.45         7.85 o
 -12   1   3          0.18          2.03        11.07 o
 -11   1   3          1.63          5.77        10.44 o
 -10   1   3          2.20          4.95         7.52 o
  -9   1   3          8.26          7.05         7.82 o
  -8   1   3          8.20         12.09         7.45 o
  -7   1   3        219.22        157.85         8.05 o
  -6   1   3        217.44        131.70        12.00 o
  -5   1   3         66.71         64.84         9.98 o
  -4   1   3         20.52         19.64         9.98 o
  -3   1   3        343.13        329.59        11.07 o
  -2   1   3       2184.12       2163.90        40.80 o
  -1   1   3         67.43         54.03         6.79 o
   0   1   3          4.62         14.18         5.48 o
   1   1   3        113.91         98.26         5.44 o
   2   1   3         29.86         33.12         4.71 o
   3   1   3        996.75       1021.61         8.11 o
   4   1   3          9.90          8.34         4.18 o
   5   1   3          0.08          3.22         4.68 o
   6   1   3         55.06         81.57         4.61 o
   7   1   3          5.81          1.03         4.19 o
   8   1   3          1.68          5.96         4.49 o
   9   1   3        112.00        120.56         6.16 o
  10   1   3          0.27         -1.36         5.36 o
  11   1   3          2.54          4.83        11.22 o
 -12   2   3          6.61          5.61         9.26 o
 -11   2   3          1.11          2.20         8.38 o
 -10   2   3         29.41         26.37         8.09 o
  -9   2   3         10.41          7.80         7.43 o
  -8   2   3        142.99        157.73         8.23 o
  -7   2   3         66.13         64.32         6.72 o
  -6   2   3         24.60         26.50         9.04 o
  -5   2   3         47.45         46.67         6.61 o
  -4   2   3        526.26        492.87         9.62 o
  -3   2   3       1045.65        854.19       116.85 o
  -2   2   3        495.52        510.71         9.27 o
  -1   2   3          1.22         11.62         7.44 o
   0   2   3       3853.71       3945.36        17.75 o
   1   2   3          0.25          2.77         5.26 o
   2   2   3        535.05        548.74         6.39 o
   3   2   3          2.05          6.42         4.60 o
   4   2   3        194.74        206.50         5.14 o
   5   2   3          0.30          6.27         4.23 o
   6   2   3         76.40         77.64         4.61 o
   7   2   3         77.83         53.74         5.47 o
   8   2   3         11.39         24.95         5.48 o
   9   2   3          0.50         -0.46         5.75 o
  10   2   3          0.05          2.71         5.88 o
  11   2   3          2.39         -5.14        11.69 o
 -12   3   3         10.19         11.47         7.39 o
 -11   3   3          2.09         -1.25         8.60 o
 -10   3   3         84.40         77.93         8.65 o
  -9   3   3          1.25          5.20         5.83 o
  -8   3   3        110.44         98.24         6.49 o
  -7   3   3         49.12         48.03         6.19 o
  -6   3   3         12.82         17.95         5.14 o
  -5   3   3         90.61        106.11         6.07 o
  -4   3   3        644.28        564.92        10.08 o
  -3   3   3        981.32        894.87        10.16 o
  -2   3   3        400.29        455.02         7.94 o
  -1   3   3       1781.16       1722.36       436.20 o
   0   3   3       1367.26       1364.78        19.09 o
   1   3   3       1406.18       1352.11         9.80 o
   2   3   3        560.76        575.77         7.41 o
   3   3   3         39.71         40.25         4.99 o
   4   3   3         93.68        100.28         5.05 o
   5   3   3         56.79         53.97         5.11 o
   6   3   3         39.94         31.13         5.39 o
   7   3   3         75.91         63.86         5.64 o
   8   3   3          8.21         14.08         5.34 o
   9   3   3          0.05          5.43         5.64 o
  10   3   3          5.50          4.56         6.39 o
 -12   4   3          1.51         -0.26         7.45 o
 -11   4   3          0.48          2.61         7.55 o
 -10   4   3        119.47        109.87         7.52 o
  -9   4   3          0.13         -1.53         6.66 o
  -8   4   3          0.08          1.71         5.02 o
  -7   4   3         59.13         64.60         5.53 o
  -6   4   3          0.19          5.04         4.86 o
  -5   4   3          2.63         10.82         4.77 o
  -4   4   3        138.03        120.78         7.74 o
  -3   4   3        162.22        133.86        18.91 o
  -2   4   3       1493.85       1638.99        19.90 o
  -1   4   3        338.48        316.02        79.74 o
   0   4   3       1429.25       1213.05       142.84 o
   1   4   3        373.05        339.40        91.64 o
   2   4   3          9.15          5.64         4.10 o
   3   4   3         40.27         29.05         7.41 o
   4   4   3         24.65         27.12         7.87 o
   5   4   3          2.62          4.26         4.05 o
   6   4   3         23.93         28.09         7.00 o
   7   4   3          0.30          4.70         4.71 o
   8   4   3         24.57         25.76         5.19 o
   9   4   3          0.52         12.08         6.95 o
  10   4   3          5.50          9.04        11.22 o
 -12   5   3          0.23          1.25        12.94 o
 -11   5   3          1.86          3.56         8.33 o
 -10   5   3          9.51         15.45         8.06 o
  -9   5   3         97.59        115.15         6.15 o
  -8   5   3         15.27          8.76         5.03 o
  -7   5   3         27.71         34.51         5.07 o
  -6   5   3         47.28         67.79         5.59 o
  -5   5   3         10.99         13.81         4.44 o
  -4   5   3         16.80         15.91         4.23 o
  -3   5   3       1647.01       1224.09       274.19 o
  -2   5   3       1334.26       1122.41        88.01 o
  -1   5   3       1199.02       1236.80         9.55 o
   0   5   3          0.01          0.34         4.38 o
   1   5   3          1.60          5.21         4.44 o
   2   5   3         10.10         13.87         3.80 o
   3   5   3         99.47        105.24        17.54 o
   4   5   3         21.24         17.34         4.20 o
   5   5   3          5.45         10.59         4.17 o
   6   5   3          5.58         11.04         4.71 o
   7   5   3          4.47          7.41         4.95 o
   8   5   3         42.98         24.98         5.35 o
   9   5   3          0.18          2.71         6.21 o
 -12   6   3          0.76          1.25        12.00 o
 -11   6   3          0.99          5.77         8.57 o
 -10   6   3          4.37          4.40         6.55 o
  -9   6   3         84.83         86.52         7.03 o
  -8   6   3         16.43         15.98         6.61 o
  -7   6   3         15.97         27.76         8.26 o
  -6   6   3          1.04          4.45         4.81 o
  -5   6   3         20.80         13.93         5.01 o
  -4   6   3         46.98         49.66        11.69 o
  -3   6   3        111.83        111.36        13.59 o
  -2   6   3          0.47          4.35         3.98 o
  -1   6   3         77.70         68.16         4.95 o
   0   6   3        598.18        576.98        11.80 o
   1   6   3        131.60        115.68         6.31 o
   2   6   3         19.45         21.84        10.98 o
   3   6   3         21.99         26.49         4.20 o
   4   6   3          6.84          9.04         4.19 o
   5   6   3          5.69          6.16         4.31 o
   6   6   3         37.02         40.44         5.20 o
   7   6   3          1.07         10.02         5.07 o
   8   6   3          8.03          5.81         5.67 o
   9   6   3          0.23          1.14         6.60 o
 -11   7   3         17.02         18.08         9.20 o
 -10   7   3          0.33          2.81         5.95 o
  -9   7   3         20.77         14.36         6.78 o
  -8   7   3         29.37         42.40         5.79 o
  -7   7   3          2.60         -3.53         5.99 o
  -6   7   3         16.91         24.11         5.20 o
  -5   7   3          3.32          1.96         4.75 o
  -4   7   3         18.19         22.40         4.58 o
  -3   7   3         21.63         24.75         4.91 o
  -2   7   3        137.31        122.27        20.58 o
  -1   7   3        508.50        535.30         7.08 o
   0   7   3        546.04        498.05         9.57 o
   1   7   3         73.92         72.62         5.05 o
   2   7   3        271.01        266.88         8.04 o
   3   7   3         14.38         18.90         4.44 o
   4   7   3          0.05          3.00         4.34 o
   5   7   3          6.93          4.81         4.52 o
   6   7   3         22.54         27.52         4.57 o
   7   7   3          0.01          3.73         5.24 o
   8   7   3          0.05          0.53         5.45 o
 -11   8   3          4.76          7.48         8.88 o
 -10   8   3          0.06          0.45         6.01 o
  -9   8   3          3.95          7.71         5.68 o
  -8   8   3          6.72          6.90         7.48 o
  -7   8   3          0.16          4.45         5.40 o
  -6   8   3         13.97          8.27         4.87 o
  -5   8   3          0.49          3.22         4.37 o
  -4   8   3          1.42          1.20         4.18 o
  -3   8   3        151.26        132.73        23.26 o
  -2   8   3        193.29        162.36        29.61 o
  -1   8   3          0.10          7.07         4.58 o
   0   8   3          6.19         13.12         4.55 o
   1   8   3         75.06         71.26         4.55 o
   2   8   3         58.63         61.80         4.78 o
   3   8   3          0.14         -1.70         4.21 o
   4   8   3          3.86          0.74         4.18 o
   5   8   3         10.32          7.68         4.64 o
   6   8   3          0.00          2.19         4.99 o
   7   8   3          0.24          2.13         5.13 o
 -10   9   3          0.25          5.66         6.45 o
  -9   9   3          4.01         10.19         6.78 o
  -8   9   3          0.03          4.36         5.95 o
  -7   9   3          7.64          8.77         5.79 o
  -6   9   3        176.23        181.12        28.01 o
  -5   9   3         60.56         67.79         4.75 o
  -4   9   3         67.84         68.09         4.56 o
  -3   9   3        143.86        137.29        23.94 o
  -2   9   3          6.27          8.23         5.04 o
  -1   9   3         47.57         50.57         4.74 o
   0   9   3          6.16          6.77         5.04 o
   1   9   3          7.62         14.97         4.50 o
   2   9   3         10.49          8.66         4.50 o
   3   9   3          0.00          0.94         4.22 o
   4   9   3          0.36          0.55         4.57 o
   5   9   3          2.51          2.29         4.68 o
   6   9   3          3.05          4.59         5.07 o
 -10  10   3          0.09         -1.71         6.61 o
  -9  10   3          0.07         -1.43         6.63 o
  -8  10   3         10.54         12.23         6.59 o
  -7  10   3         24.16         27.68        10.21 o
  -6  10   3         40.39         26.81        10.07 o
  -5  10   3         33.47         30.67         4.58 o
  -4  10   3          0.32         -0.73         3.68 o
  -3  10   3          0.78          2.53         4.09 o
  -2  10   3         15.16         19.36         5.23 o
  -1  10   3          3.82          3.24         5.23 o
   0  10   3         15.94         13.39         4.69 o
   1  10   3         18.34         20.28         4.67 o
   2  10   3          3.79         10.60         5.15 o
   3  10   3          0.02         -0.70         4.40 o
   4  10   3          0.78          4.14         5.11 o
   5  10   3          0.88         -0.34         4.98 o
  -9  11   3          0.44          7.76         7.00 o
  -8  11   3         26.17         16.57        13.48 o
  -7  11   3         18.84         11.59        11.53 o
  -6  11   3          1.43         -0.92         5.39 o
  -5  11   3          9.57          9.77         5.06 o
  -4  11   3          2.60          8.64         4.50 o
  -3  11   3          0.40          9.35         5.70 o
  -2  11   3          0.03          1.95         4.68 o
  -1  11   3          1.66          7.43         5.82 o
   0  11   3          0.02         -0.01         4.65 o
   1  11   3          1.06          7.69         5.20 o
   2  11   3          3.57          6.48         5.52 o
   3  11   3          0.57          4.80         5.17 o
   4  11   3          0.01          3.94         5.02 o
  -7  12   3          1.04          6.83         6.09 o
  -6  12   3          5.75          7.30         5.60 o
  -5  12   3          0.08          2.83         5.33 o
  -4  12   3          0.51          3.58         6.98 o
  -3  12   3          0.46          6.49         5.53 o
  -2  12   3          1.62          7.75         5.29 o
  -1  12   3          1.42          2.46         5.44 o
   0  12   3          0.19          0.23         5.30 o
   1  12   3          0.40          2.52         6.42 o
   2  12   3          1.08          5.62         5.53 o
  -5  13   3          0.11         -1.69         7.07 o
  -4  13   3          0.10          3.57         6.89 o
  -3  13   3          0.01          3.51         7.77 o
  -2  13   3          2.08          5.23         7.11 o
  -1  13   3          1.79          3.23         7.25 o
  -2 -13   4          0.35          2.84         5.36 o
  -1 -13   4          0.21          1.82         5.87 o
   0 -13   4          1.24          4.15         5.15 o
   1 -13   4          0.01          5.72         5.74 o
   2 -13   4          1.23          4.63         5.46 o
   3 -13   4          1.72          5.91         5.57 o
   4 -13   4          6.96          7.76         6.11 o
   5 -13   4          2.21          3.11         5.76 o
  -4 -12   4          0.32          3.71         6.08 o
  -3 -12   4          4.71         -0.62         6.26 o
  -2 -12   4          4.02          1.67         5.60 o
  -1 -12   4          0.82          1.63         5.60 o
   0 -12   4          7.00         11.62         5.55 o
   1 -12   4          0.09          2.72         5.16 o
   2 -12   4          0.03          2.45         5.13 o
   3 -12   4          9.45         10.12         5.46 o
   4 -12   4         19.79         11.93         5.27 o
   5 -12   4          5.03          5.82         5.12 o
   6 -12   4          2.30          3.05         6.06 o
   7 -12   4          0.03          3.59         6.85 o
  -5 -11   4          0.25          5.04         6.17 o
  -4 -11   4          1.28          1.07         5.78 o
  -3 -11   4         11.99          8.59         5.55 o
  -2 -11   4          0.53          7.44         5.09 o
  -1 -11   4         11.15         14.98         5.20 o
   0 -11   4          0.04          5.22         4.89 o
   1 -11   4         12.02         10.66         4.98 o
   2 -11   4          1.97         -0.31         4.96 o
   3 -11   4          6.16          7.02         4.93 o
   4 -11   4          4.06          5.75         4.73 o
   5 -11   4          2.37          9.24         5.17 o
   6 -11   4          0.11          7.80         5.90 o
   7 -11   4          0.75          6.43         6.82 o
   8 -11   4          2.60          1.69         7.07 o
  -7 -10   4          4.08          6.34         7.86 o
  -6 -10   4          0.11          5.14         7.24 o
  -5 -10   4          0.14          1.72         5.79 o
  -4 -10   4          2.07         10.54         5.46 o
  -3 -10   4         13.74         11.81         5.25 o
  -2 -10   4          6.46          5.21         5.34 o
  -1 -10   4          5.72          8.09         5.08 o
   0 -10   4          4.07          4.26         4.31 o
   1 -10   4         37.89         32.96         4.59 o
   2 -10   4          0.05          4.47         5.00 o
   3 -10   4          2.92          5.10         5.29 o
   4 -10   4          0.26         -2.07         4.88 o
   5 -10   4          0.20          3.67         5.08 o
   6 -10   4          4.10          7.25         5.84 o
   7 -10   4          0.87          0.40         7.44 o
   8 -10   4          0.09         -2.07         6.01 o
   9 -10   4          0.49         12.44         6.83 o
  -8  -9   4          0.07          1.56        11.22 o
  -7  -9   4         14.11          5.86         7.35 o
  -6  -9   4          4.09          3.07         7.00 o
  -5  -9   4          3.00          3.96         5.61 o
  -4  -9   4          1.94          0.49         5.46 o
  -3  -9   4         24.52         24.15         5.23 o
  -2  -9   4         19.09         27.38         5.55 o
  -1  -9   4         10.13         11.36         4.55 o
   0  -9   4          0.09          7.51         4.58 o
   1  -9   4          4.88         10.14         4.31 o
   2  -9   4         54.26         59.34         5.66 o
   3  -9   4         38.99         40.12         4.60 o
   4  -9   4          2.13          8.75         4.43 o
   5  -9   4         13.14         10.98         4.65 o
   6  -9   4         18.68         22.92         6.21 o
   7  -9   4          0.20         -0.98         7.22 o
   8  -9   4          0.05          1.47         5.90 o
   9  -9   4          0.07          4.63         6.17 o
  10  -9   4          0.12          1.95         6.72 o
  -8  -8   4          0.32          3.12         8.57 o
  -7  -8   4         40.66         42.08         7.93 o
  -6  -8   4          1.61         -2.14         6.58 o
  -5  -8   4          4.27          4.23         5.43 o
  -4  -8   4          9.81          7.50         5.43 o
  -3  -8   4          5.51          5.59         4.82 o
  -2  -8   4         32.02         41.59         4.56 o
  -1  -8   4         28.39         31.15         4.77 o
   0  -8   4         11.04         10.27         4.22 o
   1  -8   4          4.99          7.23         4.42 o
   2  -8   4         77.43         79.91         4.95 o
   3  -8   4          0.05         -0.31         4.56 o
   4  -8   4         62.48         50.87         4.49 o
   5  -8   4          5.20          9.00         5.05 o
   6  -8   4         12.72         12.16         5.46 o
   7  -8   4          8.85         12.12         6.14 o
   8  -8   4          7.61         15.04         5.64 o
   9  -8   4          2.56          2.76         6.66 o
  10  -8   4          0.95          2.27         6.78 o
  -9  -7   4          4.36         11.53         9.35 o
  -8  -7   4          1.48          0.78         8.42 o
  -7  -7   4         12.60         17.30         8.26 o
  -6  -7   4         10.77         15.98         6.62 o
  -5  -7   4          4.31          6.68         5.44 o
  -4  -7   4         28.02         31.80         5.06 o
  -3  -7   4          0.50         -2.91         4.95 o
  -2  -7   4         23.02         23.58         4.85 o
  -1  -7   4         13.03         12.87         4.47 o
   0  -7   4         30.38         33.36         4.46 o
   1  -7   4         33.45         30.23         4.53 o
   2  -7   4        113.29        123.55         7.17 o
   3  -7   4         47.86         39.15         5.81 o
   4  -7   4         26.66         23.95         4.95 o
   5  -7   4          0.07          3.18         5.39 o
   6  -7   4          2.93          4.30         6.14 o
   7  -7   4         28.88         30.55         5.95 o
   8  -7   4         15.24         19.74         6.21 o
   9  -7   4         12.68          9.12         5.95 o
  10  -7   4          0.07          2.18         7.60 o
 -10  -6   4          0.37         -0.31         8.88 o
  -9  -6   4         11.72          7.01         8.73 o
  -8  -6   4          0.01         -2.81        10.29 o
  -7  -6   4          3.84          5.46         9.82 o
  -6  -6   4         23.85         28.97         6.77 o
  -5  -6   4         62.14         55.27         5.58 o
  -4  -6   4         15.08         16.16         5.18 o
  -3  -6   4         50.04         57.40         4.84 o
  -2  -6   4          1.56          8.50         4.84 o
  -1  -6   4          7.06          9.44         4.62 o
   0  -6   4         99.54        121.58         6.50 o
   1  -6   4         63.56         61.28         5.90 o
   2  -6   4          0.58          2.96         4.85 o
   3  -6   4         81.22         65.21         4.65 o
   4  -6   4          0.11          3.86         4.66 o
   5  -6   4         15.46         33.97         4.99 o
   6  -6   4         42.41         41.33         5.84 o
   7  -6   4         17.40         22.83         6.72 o
   8  -6   4          0.31          4.83         5.73 o
   9  -6   4         22.74         21.66         6.51 o
  10  -6   4          0.01          3.72         6.63 o
  11  -6   4          0.40         -0.17         6.96 o
 -10  -5   4          0.44         -3.90         8.26 o
  -9  -5   4          0.06          3.58         8.26 o
  -8  -5   4          0.50         -3.43         8.10 o
  -7  -5   4         97.51         80.74         8.26 o
  -6  -5   4          2.70          8.58         6.90 o
  -5  -5   4          8.15          4.10         5.60 o
  -4  -5   4         62.77         53.75         5.08 o
  -3  -5   4        101.17         89.48         5.11 o
  -2  -5   4        413.65        379.48         8.82 o
  -1  -5   4        141.83        133.56         6.28 o
   0  -5   4          2.18          5.37         5.23 o
   1  -5   4         22.89         19.35         5.29 o
   2  -5   4          0.41          2.47         4.84 o
   3  -5   4        205.12        239.98         5.77 o
   4  -5   4        119.71        136.39         5.70 o
   5  -5   4          3.24          6.64         4.73 o
   6  -5   4          3.48          3.99         5.63 o
   7  -5   4         34.67         51.99         5.21 o
   8  -5   4         50.38         36.40         5.02 o
   9  -5   4         20.36         18.54         6.56 o
  10  -5   4          0.01         -0.76         6.15 o
  11  -5   4          1.85          5.76         7.23 o
 -11  -4   4          2.85         16.68        10.91 o
 -10  -4   4          0.02          2.03        10.44 o
  -9  -4   4         33.19         32.89         8.42 o
  -8  -4   4          3.16          8.57         7.79 o
  -7  -4   4          7.89          8.88         7.64 o
  -6  -4   4         10.36          0.62         7.64 o
  -5  -4   4         77.95         91.02         6.16 o
  -4  -4   4         16.95         31.37         5.93 o
  -3  -4   4         44.16         62.46         7.71 o
  -2  -4   4         33.69         35.91         6.50 o
  -1  -4   4          0.26          3.31         5.88 o
   0  -4   4        141.41        119.05         6.63 o
   1  -4   4        229.87        277.13         6.99 o
   2  -4   4         30.39         35.01         5.02 o
   3  -4   4         32.37         23.43         4.95 o
   4  -4   4         26.50         18.04         4.82 o
   5  -4   4        198.13        190.69         5.23 o
   6  -4   4         19.77         21.26         4.94 o
   7  -4   4          0.06         -2.30         4.15 o
   8  -4   4         20.91         25.20         5.38 o
   9  -4   4         10.74         13.54         5.49 o
  10  -4   4         15.47         16.84         6.69 o
  11  -4   4          0.43          4.65         6.64 o
 -11  -3   4          7.29         19.48        10.75 o
 -10  -3   4          9.35         13.25         8.26 o
  -9  -3   4         47.50         46.91         7.95 o
  -8  -3   4          1.36         -6.70         7.48 o
  -7  -3   4         11.49         17.46         9.04 o
  -6  -3   4          3.78          3.74         7.33 o
  -5  -3   4        365.95        419.32         8.51 o
  -4  -3   4         11.91         19.36         7.71 o
  -3  -3   4         71.24         61.74         7.59 o
  -2  -3   4         26.44         22.75         5.84 o
  -1  -3   4        141.70        143.07         6.78 o
   0  -3   4         42.77         51.79         6.78 o
   1  -3   4         11.85         15.02         5.30 o
   2  -3   4        269.38        297.95         6.12 o
   3  -3   4         50.79         59.76         4.70 o
   4  -3   4        223.40        191.43         5.43 o
   5  -3   4          6.88          2.56         4.51 o
   6  -3   4         33.10         43.36         4.63 o
   7  -3   4          1.39          6.01         4.73 o
   8  -3   4          0.14          8.24         4.75 o
   9  -3   4         13.55         16.89         5.27 o
  10  -3   4         17.48         16.38         6.12 o
  11  -3   4          2.74          6.54         6.54 o
 -11  -2   4          0.37         13.25        10.75 o
 -10  -2   4         10.72          2.03         7.79 o
  -9  -2   4        128.14        100.06        10.29 o
  -8  -2   4          0.35          2.65         7.33 o
  -7  -2   4          8.71         20.11         7.17 o
  -6  -2   4          1.14         18.39         8.88 o
  -5  -2   4         86.44         62.81        15.27 o
  -4  -2   4         62.85         86.88         9.09 o
  -3  -2   4        307.65        273.49         9.48 o
  -2  -2   4        509.92        524.65        11.53 o
  -1  -2   4        188.68        178.60         8.43 o
   0  -2   4       3068.47       3049.26        54.78 o
   1  -2   4        350.73        327.93         6.01 o
   2  -2   4        119.21        123.48         5.03 o
   3  -2   4       1122.95       1031.06         9.79 o
   4  -2   4         47.01         69.73         4.77 o
   5  -2   4         60.91         48.69         4.26 o
   6  -2   4        207.96        211.05         5.51 o
   7  -2   4         47.30         57.86         5.04 o
   8  -2   4          3.18          5.69         4.75 o
   9  -2   4          2.49          4.23         5.11 o
  10  -2   4          6.56          4.84         5.41 o
  11  -2   4          2.35          4.45         7.14 o
 -12  -1   4          2.21          8.10        11.38 o
 -11  -1   4          0.82          5.77        10.29 o
 -10  -1   4         16.90         11.07         7.95 o
  -9  -1   4          9.72         14.03         7.48 o
  -8  -1   4          7.03         -0.94         8.73 o
  -7  -1   4          0.20          5.30         7.17 o
  -6  -1   4        159.79        165.48        13.06 o
  -5  -1   4          1.42          6.86        12.00 o
  -4  -1   4        930.82        912.58        21.20 o
  -3  -1   4        273.87        263.76        10.16 o
  -2  -1   4         82.16        118.97         8.98 o
  -1  -1   4         84.38         88.41         6.12 o
   0  -1   4        576.24        697.94         9.11 o
   1  -1   4        152.37        162.76         5.51 o
   2  -1   4        847.24        881.05         8.11 o
   3  -1   4        109.06        119.37         4.66 o
   4  -1   4        658.80        684.25         7.10 o
   5  -1   4        102.01         80.53         4.85 o
   6  -1   4         54.89         56.98         4.85 o
   7  -1   4         15.51         23.38         4.61 o
   8  -1   4          2.50          5.32         4.52 o
   9  -1   4         52.93         65.74         5.75 o
  10  -1   4          1.59          6.17         5.41 o
  11  -1   4          0.09          1.09         7.15 o
 -12   0   4          0.61          5.14        10.75 o
 -11   0   4          0.08          8.57        10.29 o
 -10   0   4          1.06         -3.27         7.48 o
  -9   0   4         20.78         18.86         9.66 o
  -8   0   4          1.09          4.20         6.96 o
  -7   0   4         35.66         34.06         5.98 o
  -6   0   4        231.39        222.39        10.69 o
  -5   0   4        146.52        157.32         8.54 o
  -4   0   4        173.50        209.17        12.47 o
  -3   0   4        578.06        578.29        13.09 o
  -2   0   4       1606.83       1535.03        16.58 o
  -1   0   4          1.41          3.36         4.69 o
   0   0   4        138.24        158.37         5.30 o
   1   0   4        284.10        296.87         5.99 o
   2   0   4        518.30        581.23         6.79 o
   3   0   4         32.77         42.80         4.45 o
   4   0   4        160.96        145.37         4.98 o
   5   0   4         14.74         17.29         4.16 o
   6   0   4          7.98         20.79         4.37 o
   7   0   4          0.17          2.25         4.42 o
   8   0   4         19.03          9.25         4.73 o
   9   0   4         44.59         50.52         5.57 o
  10   0   4          0.02          3.23         5.66 o
  11   0   4          6.00         11.16         7.69 o
 -12   1   4          3.85          3.90        11.22 o
 -11   1   4          0.02         -0.94        10.29 o
 -10   1   4          4.87          5.78         7.07 o
  -9   1   4         72.53         92.41         7.24 o
  -8   1   4         39.38         60.72         6.13 o
  -7   1   4        174.41        182.36         8.87 o
  -6   1   4        362.60        383.67         9.68 o
  -5   1   4        284.91        282.12         8.60 o
  -4   1   4          3.98          3.12         5.16 o
  -3   1   4         24.37         13.98         6.36 o
  -2   1   4        839.89        770.82        11.26 o
  -1   1   4       1135.72       1139.62         9.01 o
   0   1   4        693.17        663.43         7.37 o
   1   1   4        245.32        267.85         6.22 o
   2   1   4        369.37        313.55         5.72 o
   3   1   4          3.78          0.92         3.93 o
   4   1   4         18.48         13.80         4.26 o
   5   1   4         48.02         69.11         4.52 o
   6   1   4         13.89          8.49         4.84 o
   7   1   4         37.73         22.68         4.69 o
   8   1   4          3.76         14.23         4.42 o
   9   1   4          2.18          9.58         5.42 o
  10   1   4          1.24          5.80         5.93 o
  11   1   4          9.16         -2.52         9.54 o
 -12   2   4         11.82         14.23         8.41 o
 -11   2   4          1.54          6.05         7.24 o
 -10   2   4         72.43         55.05         6.69 o
  -9   2   4          2.29          1.85         6.68 o
  -8   2   4        105.27         96.19         7.63 o
  -7   2   4        275.63        272.83         9.12 o
  -6   2   4        112.94        149.72         7.22 o
  -5   2   4        280.43        267.05         7.81 o
  -4   2   4        552.71        544.41         9.36 o
  -3   2   4        460.04        397.39        36.60 o
  -2   2   4          3.11          5.92         5.50 o
  -1   2   4       2771.58       2684.62        14.36 o
   0   2   4        579.74        590.52         7.74 o
   1   2   4         19.46         32.40         4.31 o
   2   2   4          0.14          0.94         4.22 o
   3   2   4          0.10          2.49         4.01 o
   4   2   4        210.63        189.65         4.94 o
   5   2   4         21.43         24.09         4.30 o
   6   2   4        153.74        156.77         5.23 o
   7   2   4         32.24         14.41         4.61 o
   8   2   4          1.57          6.40         5.08 o
   9   2   4          2.75          2.31         5.74 o
  10   2   4          4.99         11.87         6.83 o
 -12   3   4          6.03          7.91         6.64 o
 -11   3   4          0.23          0.00         6.65 o
 -10   3   4        100.96        107.61         7.38 o
  -9   3   4          3.27          0.13         5.78 o
  -8   3   4         56.65         73.19         6.25 o
  -7   3   4         77.59         80.74         7.00 o
  -6   3   4         21.30         22.76         6.61 o
  -5   3   4        423.74        410.04         8.57 o
  -4   3   4        812.35        798.97         8.83 o
  -3   3   4        806.21        619.77       141.09 o
  -2   3   4         11.48          6.70         4.79 o
  -1   3   4        214.21        194.29         7.48 o
   0   3   4         34.54         31.13         4.71 o
   1   3   4        278.98        268.07         5.95 o
   2   3   4         22.42         29.37         5.18 o
   3   3   4         17.78         10.82         4.87 o
   4   3   4        121.86        103.27         5.55 o
   5   3   4          5.23          6.59         4.65 o
   6   3   4         37.66         55.04         5.18 o
   7   3   4         59.29         54.90         5.45 o
   8   3   4          2.56          8.42         5.50 o
   9   3   4          0.00          1.55         5.03 o
  10   3   4          3.17          4.20         6.06 o
 -12   4   4          0.55          3.24         8.03 o
 -11   4   4          0.38          4.51         6.76 o
 -10   4   4         17.46         19.58         6.70 o
  -9   4   4          1.88          4.29         6.33 o
  -8   4   4         60.98         57.84         6.50 o
  -7   4   4          3.95          9.25         7.07 o
  -6   4   4        481.78        411.99        21.12 o
  -5   4   4        190.77        207.22         7.46 o
  -4   4   4          9.55          9.45         5.31 o
  -3   4   4         26.96         18.71         4.67 o
  -2   4   4        667.59        582.19       152.38 o
  -1   4   4          7.77          4.51         4.35 o
   0   4   4       1101.16       1035.52       259.63 o
   1   4   4        104.01        102.62         4.80 o
   2   4   4         73.62         60.97         4.50 o
   3   4   4          0.00          1.90         4.28 o
   4   4   4          1.21          2.05         4.53 o
   5   4   4         16.25         10.88         5.00 o
   6   4   4         66.14         92.21         5.21 o
   7   4   4          0.31          3.50         4.82 o
   8   4   4         23.78         33.34         7.09 o
   9   4   4          2.59          4.72         5.53 o
 -12   5   4          2.04          3.96         8.80 o
 -11   5   4          1.93          4.59         7.92 o
 -10   5   4          0.56         -0.36         7.44 o
  -9   5   4          0.06          5.56         6.18 o
  -8   5   4          5.07          5.81         6.72 o
  -7   5   4         94.79         90.46         6.96 o
  -6   5   4        386.61        349.78         8.21 o
  -5   5   4        291.92        288.86         7.27 o
  -4   5   4          2.84          4.12         4.83 o
  -3   5   4        104.72         97.97         7.80 o
  -2   5   4        319.19        326.09        10.65 o
  -1   5   4       2247.85       1671.97       492.20 o
   0   5   4        858.12        806.23        22.20 o
   1   5   4         16.91         16.30         3.95 o
   2   5   4          2.62          5.29         3.85 o
   3   5   4         12.23         15.12         4.95 o
   4   5   4         18.13         20.81         5.69 o
   5   5   4          8.00          7.50         4.14 o
   6   5   4          1.00          6.74         4.40 o
   7   5   4          0.08          3.32         4.67 o
   8   5   4          0.47         -2.99         5.02 o
   9   5   4          1.93          0.50         5.51 o
 -12   6   4          7.60          7.33        12.16 o
 -11   6   4          4.39          4.05        10.60 o
 -10   6   4          3.43          6.23         8.73 o
  -9   6   4          0.04         -0.62        10.60 o
  -8   6   4         38.59         34.31         7.33 o
  -7   6   4          3.65          2.39         6.34 o
  -6   6   4         41.53         40.50         7.00 o
  -5   6   4         15.84         17.95         5.31 o
  -4   6   4          5.16          5.16         4.65 o
  -3   6   4        134.65        115.46         9.45 o
  -2   6   4       2414.90       1771.69       472.92 o
  -1   6   4        710.47        661.60        17.33 o
   0   6   4        247.99        243.58         9.30 o
   1   6   4         29.48         29.70         4.58 o
   2   6   4          8.46          8.26         3.83 o
   3   6   4         67.96         68.13         4.38 o
   4   6   4         13.55         11.70         4.13 o
   5   6   4          1.83          6.83         4.45 o
   6   6   4          3.15          9.50         4.67 o
   7   6   4          0.30          3.67         4.67 o
   8   6   4          0.42          0.65         5.26 o
 -11   7   4          0.67          0.31        11.07 o
 -10   7   4         11.06          9.98         8.42 o
  -9   7   4         29.02         21.51         8.10 o
  -8   7   4          0.16          3.74         9.66 o
  -7   7   4          1.62          3.86         5.03 o
  -6   7   4          2.93          6.60         4.57 o
  -5   7   4         15.86         22.03         5.83 o
  -4   7   4         14.15         12.56         4.93 o
  -3   7   4        127.61        132.82        11.43 o
  -2   7   4        330.19        343.21        22.37 o
  -1   7   4          9.32         11.31         4.63 o
   0   7   4         81.73         85.78         4.72 o
   1   7   4        599.70        614.05        17.17 o
   2   7   4         86.62         87.27         4.28 o
   3   7   4         32.42         35.56         4.27 o
   4   7   4          1.44          4.51         4.23 o
   5   7   4          3.59          4.11         4.54 o
   6   7   4          0.46          2.88         4.41 o
   7   7   4          0.04          4.94         5.00 o
   8   7   4          0.30         -3.59         5.60 o
 -11   8   4          3.02         -0.31        11.69 o
 -10   8   4          0.72         -4.52         8.73 o
  -9   8   4          0.63         -7.64        10.13 o
  -8   8   4          0.31          6.39         9.51 o
  -7   8   4          1.20          4.77         5.57 o
  -6   8   4          7.58         12.79         4.66 o
  -5   8   4          6.30         10.03         5.31 o
  -4   8   4        111.61         99.33         5.59 o
  -3   8   4          3.90          6.11         5.06 o
  -2   8   4          4.21          1.71         4.32 o
  -1   8   4        205.63        189.96        11.91 o
   0   8   4         70.85         59.98         5.55 o
   1   8   4         20.40         24.09         4.58 o
   2   8   4          1.71          8.07         4.67 o
   3   8   4          7.49          8.85         4.12 o
   4   8   4         11.72         10.38         3.91 o
   5   8   4          0.09          6.03         4.38 o
   6   8   4          2.99          2.97         4.68 o
   7   8   4          0.68         -0.71         5.58 o
 -10   9   4          5.16          7.79         9.20 o
  -9   9   4          1.49          7.33         8.73 o
  -8   9   4          0.82          9.35         9.82 o
  -7   9   4         12.59         17.03         7.39 o
  -6   9   4          1.23          2.32         5.97 o
  -5   9   4          0.13          2.15         5.41 o
  -4   9   4        221.00        235.07         6.02 o
  -3   9   4        105.73        106.08         5.66 o
  -2   9   4        384.87        365.72         7.11 o
  -1   9   4        128.14        143.38         6.46 o
   0   9   4         63.22         69.14         5.48 o
   1   9   4          4.44          6.28         4.79 o
   2   9   4          1.14          2.75         3.99 o
   3   9   4          7.05          7.22         4.46 o
   4   9   4         11.11         12.06         4.43 o
   5   9   4          0.16          0.29         4.75 o
   6   9   4          1.23          7.43         5.92 o
  -9  10   4          1.45          5.92         8.88 o
  -8  10   4          0.03          4.21         8.42 o
  -7  10   4          1.37          0.81         7.39 o
  -6  10   4          6.84          5.06         6.02 o
  -5  10   4         53.94         56.42         6.11 o
  -4  10   4         66.44         79.69         5.66 o
  -3  10   4         12.80         17.02         5.64 o
  -2  10   4         16.15         15.69         5.02 o
  -1  10   4          2.63          6.84         5.11 o
   0  10   4         27.96         37.07         4.80 o
   1  10   4          1.49          4.57         4.55 o
   2  10   4          2.56          3.01         5.15 o
   3  10   4          5.00          4.06         4.22 o
   4  10   4          0.76          4.52         4.57 o
   5  10   4          0.57          3.12         4.96 o
  -8  11   4         14.40          7.79         8.88 o
  -7  11   4          2.50          5.85         7.72 o
  -6  11   4         29.73         25.65         6.40 o
  -5  11   4         23.62         16.72         5.93 o
  -4  11   4          1.24          4.89         5.41 o
  -3  11   4          0.19          2.64         5.37 o
  -2  11   4          0.43         -1.97         5.50 o
  -1  11   4          1.08          1.06         5.36 o
   0  11   4          4.91          5.35         5.08 o
   1  11   4          0.08          4.96         4.83 o
   2  11   4          0.71          4.22         4.78 o
   3  11   4          1.76          3.01         4.69 o
  -7  12   4          4.05         -2.40         7.82 o
  -6  12   4          0.08          6.26         7.28 o
  -5  12   4          0.06          1.48         6.27 o
  -4  12   4          4.53          6.78         5.67 o
  -3  12   4          0.59          4.74         5.82 o
  -2  12   4          0.65          5.94         5.38 o
  -1  12   4          0.37         -0.17         6.09 o
   0  12   4          1.45          7.40         5.10 o
   1  12   4          0.29          1.35         6.41 o
  -4  13   4          0.39          8.94         7.61 o
  -3  13   4          0.40         -1.14         5.93 o
  -2  13   4          0.28          3.68         5.50 o
  -1 -13   5          0.00          5.66         5.00 o
   0 -13   5          1.75          9.80         5.52 o
   1 -13   5          4.13          6.11         5.25 o
   2 -13   5          1.49          6.99         5.56 o
   3 -13   5          0.03          0.35         6.03 o
   4 -13   5          0.12          1.55         5.12 o
   5 -13   5          0.10          6.20         5.59 o
  -4 -12   5          0.07         -2.52         6.12 o
  -3 -12   5          0.80          2.27         5.61 o
  -2 -12   5          0.75          7.85         5.69 o
  -1 -12   5          0.05          3.99         5.21 o
   0 -12   5          2.67          6.80         5.17 o
   1 -12   5          2.42          6.94         5.50 o
   2 -12   5         12.18         12.54         5.20 o
   3 -12   5          1.34          2.94         5.21 o
   4 -12   5          0.61          6.73         5.16 o
   5 -12   5          7.97         13.24         5.65 o
   6 -12   5         13.58         17.65         6.15 o
  -5 -11   5          0.02         -1.72         5.96 o
  -4 -11   5          4.07          4.52         5.82 o
  -3 -11   5          0.41          2.41         5.57 o
  -2 -11   5          1.35          5.23         5.41 o
  -1 -11   5          7.72          4.80         4.55 o
   0 -11   5          4.61          7.12         4.98 o
   1 -11   5          0.10          6.05         5.22 o
   2 -11   5         10.35          7.97         5.39 o
   3 -11   5          1.33          2.88         5.58 o
   4 -11   5         11.76         16.80         4.68 o
   5 -11   5          0.44          0.11         4.84 o
   6 -11   5          9.04          7.96         5.59 o
   7 -11   5          0.23          3.39         6.88 o
   8 -11   5          0.18          9.89         7.26 o
  -6 -10   5          0.01          1.91         6.17 o
  -5 -10   5         11.49         10.34         5.91 o
  -4 -10   5         11.57         15.35         5.15 o
  -3 -10   5          0.49          2.54         5.88 o
  -2 -10   5          0.00          3.94         5.25 o
  -1 -10   5         43.94         42.40         4.77 o
   0 -10   5          1.99          2.74         4.67 o
   1 -10   5         17.98         19.80         4.93 o
   2 -10   5          5.46          8.58         5.11 o
   3 -10   5         48.56         46.33         5.59 o
   4 -10   5          8.52         10.99         5.14 o
   5 -10   5          1.48          1.68         4.60 o
   6 -10   5          1.52          3.25         6.31 o
   7 -10   5          2.28          2.73         7.38 o
   8 -10   5          1.66          5.32         6.56 o
   9 -10   5          0.91         -7.17         7.71 o
  -8  -9   5          0.02          7.01         9.20 o
  -7  -9   5          2.28          4.35         7.74 o
  -6  -9   5         14.25         13.92         6.05 o
  -5  -9   5         84.37         68.84         5.97 o
  -4  -9   5         72.07         58.63         5.73 o
  -3  -9   5          2.26          9.67         5.21 o
  -2  -9   5          3.00          5.65         4.46 o
  -1  -9   5         21.72         24.51         5.78 o
   0  -9   5          1.95         -2.00         4.59 o
   1  -9   5          1.16          3.93         4.40 o
   2  -9   5         15.49         19.09         5.00 o
   3  -9   5          1.15          1.71         4.51 o
   4  -9   5          1.20          4.74         4.56 o
   5  -9   5          9.48         10.78         4.74 o
   6  -9   5         17.41         24.19         5.29 o
   7  -9   5          0.01          4.83         8.10 o
   8  -9   5          3.93         10.98         6.61 o
   9  -9   5          0.50          2.03         6.28 o
  -8  -8   5          9.31         13.87         8.88 o
  -7  -8   5          4.29          4.68         7.39 o
  -6  -8   5          2.01          4.05         5.75 o
  -5  -8   5         83.19         65.53         6.07 o
  -4  -8   5         18.21         10.23         4.98 o
  -3  -8   5          0.46          1.53         5.21 o
  -2  -8   5          2.90          6.36         5.16 o
  -1  -8   5          3.09         10.58         4.70 o
   0  -8   5         53.76         67.58         4.49 o
   1  -8   5          2.67          8.17         5.16 o
   2  -8   5          0.08          5.20         4.97 o
   3  -8   5          4.95         11.05         4.44 o
   4  -8   5          0.13          6.70         5.80 o
   5  -8   5          0.00         -0.90         4.73 o
   6  -8   5          9.31         15.75         5.82 o
   7  -8   5          2.64          4.52         5.73 o
   8  -8   5         14.99          5.88         7.01 o
   9  -8   5          4.32          3.91         6.63 o
  10  -8   5          0.01          9.85         7.82 o
  -9  -7   5         19.48         15.74         9.04 o
  -8  -7   5         25.70         32.11         8.73 o
  -7  -7   5          2.97         13.48         7.87 o
  -6  -7   5          0.04          0.95         5.84 o
  -5  -7   5         91.50        102.65         5.81 o
  -4  -7   5        154.76        143.74         5.75 o
  -3  -7   5         24.09         25.31         5.09 o
  -2  -7   5          0.08         -0.15         4.68 o
  -1  -7   5          5.31          6.13         6.17 o
   0  -7   5         35.41         28.33         5.61 o
   1  -7   5        141.08        137.09         6.43 o
   2  -7   5         17.70         15.42         5.69 o
   3  -7   5         93.90         95.57         5.20 o
   4  -7   5         13.28          9.82         4.69 o
   5  -7   5         11.56         13.38         4.95 o
   6  -7   5          0.27          8.32         5.61 o
   7  -7   5          2.66         -5.66         6.52 o
   8  -7   5          2.37         11.05         6.25 o
   9  -7   5         12.84         19.40         6.44 o
  10  -7   5          2.06          5.85         6.89 o
 -10  -6   5          2.81          7.17         9.20 o
  -9  -6   5         58.29         38.97         9.04 o
  -8  -6   5          0.05         10.13        10.29 o
  -7  -6   5          0.01          9.66         7.95 o
  -6  -6   5         39.51         46.17         6.01 o
  -5  -6   5          0.05          0.19         5.92 o
  -4  -6   5        114.46        104.94         5.75 o
  -3  -6   5        187.28        206.68         6.14 o
  -2  -6   5         74.93         70.79         5.56 o
  -1  -6   5          0.11         -0.36         5.34 o
   0  -6   5        303.31        333.01         7.54 o
   1  -6   5         98.09         94.66         5.56 o
   2  -6   5          5.30          6.55         4.49 o
   3  -6   5          6.99         18.43         5.19 o
   4  -6   5          2.61          1.89         4.56 o
   5  -6   5         23.46         18.57         5.26 o
   6  -6   5          4.10         14.91         5.47 o
   7  -6   5          0.03          4.26         5.35 o
   8  -6   5          7.64          9.50         6.36 o
   9  -6   5          6.42          8.57         6.40 o
  10  -6   5          0.04          7.33         7.71 o
 -10  -5   5          3.46          2.03        10.60 o
  -9  -5   5          1.43          0.78         8.42 o
  -8  -5   5          1.36         -0.62         7.79 o
  -7  -5   5          0.13          4.68         7.64 o
  -6  -5   5         30.61         25.82         6.86 o
  -5  -5   5         32.76         34.49         5.60 o
  -4  -5   5          3.44          4.12         6.79 o
  -3  -5   5          4.23          9.43         6.06 o
  -2  -5   5         10.93         11.44         5.88 o
  -1  -5   5        321.96        363.99         7.99 o
   0  -5   5        532.73        551.69        10.36 o
   1  -5   5          0.34          8.46         5.01 o
   2  -5   5        416.31        433.44         6.69 o
   3  -5   5        148.74        108.41         5.21 o
   4  -5   5          4.05          0.85         4.44 o
   5  -5   5         81.79         88.57         5.23 o
   6  -5   5         43.78         51.63         4.65 o
   7  -5   5          0.00         -1.37         4.49 o
   8  -5   5         16.34         23.84         4.91 o
   9  -5   5          1.72          3.99         5.80 o
  10  -5   5          6.28          6.09         6.21 o
  11  -5   5          0.24          3.63         7.27 o
 -11  -4   5          3.82          3.12        11.38 o
 -10  -4   5          1.44         18.70        10.13 o
  -9  -4   5         12.09         12.31        10.13 o
  -8  -4   5          1.09          4.68         9.51 o
  -7  -4   5          0.12          0.16         9.66 o
  -6  -4   5          4.97          7.60         6.15 o
  -5  -4   5         40.34         36.08         9.09 o
  -4  -4   5          0.07          2.93         6.33 o
  -3  -4   5        205.94        263.84         8.48 o
  -2  -4   5       1754.12       2044.61        14.98 o
  -1  -4   5       1262.92       1462.93        35.77 o
   0  -4   5        268.60        320.18         7.27 o
   1  -4   5        103.64        101.43         5.17 o
   2  -4   5          0.18          6.43         4.35 o
   3  -4   5         57.09         62.31         5.06 o
   4  -4   5        184.07        176.27         5.12 o
   5  -4   5          0.02          1.10         4.09 o
   6  -4   5          4.21         10.85         4.28 o
   7  -4   5         16.81         15.89         4.69 o
   8  -4   5         29.61         17.96         5.37 o
   9  -4   5          1.03          2.86         5.34 o
  10  -4   5          3.83          7.14         5.82 o
  11  -4   5          0.07          3.17         7.14 o
 -11  -3   5          3.51          5.30         9.04 o
 -10  -3   5          0.32         11.53         8.26 o
  -9  -3   5         93.27        116.43        10.60 o
  -8  -3   5         19.33         27.28         7.79 o
  -7  -3   5         41.44         30.39         7.64 o
  -6  -3   5         80.44        110.56         7.26 o
  -5  -3   5          3.11          4.50         8.54 o
  -4  -3   5          8.86          6.18         6.83 o
  -3  -3   5        392.87        456.72         9.96 o
  -2  -3   5         42.84         43.96         5.56 o
  -1  -3   5          0.23          1.51         6.03 o
   0  -3   5        457.19        502.76        11.08 o
   1  -3   5         33.36         31.12         4.84 o
   2  -3   5        135.89        132.51         4.62 o
   3  -3   5         25.71         26.81         4.33 o
   4  -3   5          1.93          4.34         4.26 o
   5  -3   5          1.77         -0.29         4.22 o
   6  -3   5         95.86         85.10         4.85 o
   7  -3   5         19.83         12.62         4.46 o
   8  -3   5          6.82          2.93         5.18 o
   9  -3   5          3.21          1.31         5.32 o
  10  -3   5          2.23          9.57         5.72 o
  11  -3   5          0.00          0.86         6.88 o
 -11  -2   5          0.42         -4.52         8.73 o
 -10  -2   5          7.47          7.01         8.10 o
  -9  -2   5         34.11         38.03         9.35 o
  -8  -2   5          1.41          2.96         9.04 o
  -7  -2   5        212.00        206.36         8.73 o
  -6  -2   5        134.49        117.36        16.52 o
  -5  -2   5        203.69        213.49        10.23 o
  -4  -2   5        185.76        160.27         8.81 o
  -3  -2   5        178.81        171.75         8.10 o
  -2  -2   5         53.56         75.27         7.38 o
  -1  -2   5        863.54        920.24        11.43 o
   0  -2   5        618.96        713.82        12.32 o
   1  -2   5         99.36         69.69         4.67 o
   2  -2   5        394.38        364.78         6.09 o
   3  -2   5        915.29        945.41        13.11 o
   4  -2   5          0.80          1.63         3.87 o
   5  -2   5         44.47         47.10         4.67 o
   6  -2   5        110.61        120.38         4.91 o
   7  -2   5          0.00          1.17         4.57 o
   8  -2   5         51.91         44.98         5.04 o
   9  -2   5         22.29         20.74         5.06 o
  10  -2   5          2.80          4.22         5.34 o
  11  -2   5          0.02          3.82         5.83 o
 -12  -1   5          0.20          1.87        11.22 o
 -11  -1   5          5.19         -0.94         8.10 o
 -10  -1   5          8.62          4.52         9.82 o
  -9  -1   5          0.01         -2.96         9.82 o
  -8  -1   5         21.48         19.95         8.73 o
  -7  -1   5        188.86        162.80        11.85 o
  -6  -1   5         33.84         44.48         9.35 o
  -5  -1   5         46.93         46.29        10.75 o
  -4  -1   5        575.56        575.89        11.06 o
  -3  -1   5        262.00        290.55         8.87 o
  -2  -1   5        116.87        115.93         5.39 o
  -1  -1   5        470.03        461.44         6.40 o
   0  -1   5       1062.85       1138.45         9.91 o
   1  -1   5       1042.84        965.52         9.11 o
   2  -1   5        241.16        263.36         5.24 o
   3  -1   5         74.12         66.00         4.48 o
   4  -1   5        347.18        334.01         5.71 o
   5  -1   5         94.74        107.03         4.72 o
   6  -1   5         38.02         46.32         4.40 o
   7  -1   5         10.56         16.50         4.98 o
   8  -1   5         53.77         38.27         4.82 o
   9  -1   5          0.99          4.61         5.20 o
  10  -1   5          0.16          2.31         5.71 o
  11  -1   5          2.56          2.12         6.17 o
 -12   0   5          1.18          2.18        11.07 o
 -11   0   5         34.62         24.78         9.04 o
 -10   0   5          2.52          4.99         9.51 o
  -9   0   5          3.80          2.92         7.61 o
  -8   0   5         49.61         58.93         6.16 o
  -7   0   5          0.69          3.75         8.06 o
  -6   0   5         22.95          9.80         7.44 o
  -5   0   5         60.77         71.70        11.53 o
  -4   0   5         12.03         11.48         5.99 o
  -3   0   5          5.10         14.56         5.13 o
  -2   0   5         97.73         98.94         4.97 o
  -1   0   5          9.76         10.09         4.44 o
   0   0   5        167.18        138.67         4.85 o
   1   0   5          6.48          9.89         4.50 o
   2   0   5        293.22        303.76         5.58 o
   3   0   5         26.66         33.38         4.34 o
   4   0   5         18.71         16.60         4.45 o
   5   0   5        134.87        129.60         4.81 o
   6   0   5         30.29         23.86         4.72 o
   7   0   5          8.63          2.99         4.50 o
   8   0   5          2.09          3.04         4.98 o
   9   0   5          0.00         -0.62         5.25 o
  10   0   5          1.67          5.32         5.90 o
 -12   1   5          0.14          9.98        10.91 o
 -11   1   5          5.24          6.39         8.69 o
 -10   1   5         15.12         21.04         6.96 o
  -9   1   5         25.63         23.74         6.61 o
  -8   1   5         11.12         12.23         7.33 o
  -7   1   5        104.65        136.42         7.88 o
  -6   1   5          1.95          3.73         4.65 o
  -5   1   5          0.22          3.73         5.25 o
  -4   1   5          4.65         14.26         6.45 o
  -3   1   5          0.12          2.75         4.68 o
  -2   1   5        115.65        136.20         5.33 o
  -1   1   5          0.54          1.19         4.17 o
   0   1   5        433.08        446.25         6.32 o
   1   1   5        237.02        264.10         5.47 o
   2   1   5       2126.35       2207.79        20.09 o
   3   1   5         25.92         33.22         4.29 o
   4   1   5          6.80          5.24         4.28 o
   5   1   5          5.17         14.83         3.87 o
   6   1   5          1.18         -0.66         4.09 o
   7   1   5          2.17         10.26         4.48 o
   8   1   5          0.00          3.50         4.62 o
   9   1   5          1.42          0.97         5.05 o
  10   1   5          1.43          2.45         5.57 o
 -12   2   5          1.65          2.70         6.73 o
 -11   2   5          0.17         -0.22         5.82 o
 -10   2   5         41.33         51.51         5.59 o
  -9   2   5          1.14          2.80         5.04 o
  -8   2   5         11.11          8.37         5.28 o
  -7   2   5          2.18          6.46         6.50 o
  -6   2   5          9.84         16.14         6.12 o
  -5   2   5        166.70        149.86         6.09 o
  -4   2   5        301.76        253.01        30.96 o
  -3   2   5         15.43         14.17         5.05 o
  -2   2   5       1423.53       1358.95        21.63 o
  -1   2   5        936.80        795.63         8.24 o
   0   2   5        486.02        516.01         5.94 o
   1   2   5        113.03        110.71         4.55 o
   2   2   5        374.00        299.87         5.31 o
   3   2   5          0.75          0.72         4.06 o
   4   2   5         11.39         19.26         3.85 o
   5   2   5          2.54          6.39         4.63 o
   6   2   5          9.99          8.21         4.39 o
   7   2   5         11.19         16.78         4.25 o
   8   2   5          5.13          5.40         4.94 o
   9   2   5         15.65         11.89         5.91 o
  10   2   5          0.01          9.53         6.19 o
 -12   3   5          1.26          5.01         6.46 o
 -11   3   5          2.12          8.08         5.94 o
 -10   3   5         18.00         17.18         6.56 o
  -9   3   5          8.09         11.03         5.52 o
  -8   3   5          0.00          0.53         6.61 o
  -7   3   5         14.35         12.16         6.61 o
  -6   3   5         11.83          7.25         6.23 o
  -5   3   5        233.39        271.73         7.32 o
  -4   3   5          6.95          4.71         4.91 o
  -3   3   5        369.55        311.00        80.66 o
  -2   3   5        146.75        146.54         5.53 o
  -1   3   5       1029.35        999.17         8.72 o
   0   3   5        253.13        231.95         6.11 o
   1   3   5         68.14         50.46         4.94 o
   2   3   5         28.25         24.15         4.38 o
   3   3   5         20.11         24.44         4.54 o
   4   3   5          0.24          1.28         4.55 o
   5   3   5         42.43         28.37         4.82 o
   6   3   5         10.26          8.03         5.25 o
   7   3   5         11.40          9.26         4.84 o
   8   3   5          7.14         14.13         5.10 o
   9   3   5         19.19         24.52         6.02 o
  10   3   5          0.19          4.42         6.47 o
 -12   4   5          1.06          4.88         6.59 o
 -11   4   5          0.11          1.12         6.84 o
 -10   4   5          0.08          0.71         6.38 o
  -9   4   5         16.21         11.40         6.14 o
  -8   4   5         17.46         14.35         7.21 o
  -7   4   5         79.87         82.44         6.60 o
  -6   4   5          0.21          2.12         5.97 o
  -5   4   5         89.52         85.44         5.27 o
  -4   4   5        816.85        631.09       173.51 o
  -3   4   5       1494.29       1145.85       336.38 o
  -2   4   5        464.57        378.69        97.70 o
  -1   4   5         46.34         36.83         5.09 o
   0   4   5        644.59        609.82         6.72 o
   1   4   5         15.84         14.11         4.31 o
   2   4   5          1.49          0.99         4.00 o
   3   4   5         10.63         10.90         4.66 o
   4   4   5         27.45         37.29         5.13 o
   5   4   5          8.58          4.10         4.84 o
   6   4   5          0.98         -0.15         5.00 o
   7   4   5          2.81         -0.07         5.21 o
   8   4   5         22.86         25.73         6.84 o
   9   4   5          4.35          7.79         5.45 o
 -12   5   5          7.87         12.44         9.05 o
 -11   5   5          0.62          4.02         7.55 o
 -10   5   5         20.01         24.01         7.18 o
  -9   5   5         11.65          9.35         6.52 o
  -8   5   5         35.38         28.41         7.45 o
  -7   5   5         55.34         38.69         7.07 o
  -6   5   5         16.73         23.82         5.88 o
  -5   5   5         66.08         59.02         5.32 o
  -4   5   5         15.04         18.97         4.74 o
  -3   5   5        166.24        139.39        21.55 o
  -2   5   5         63.74         75.89         5.18 o
  -1   5   5         26.21         33.17         4.53 o
   0   5   5        318.46        336.74        54.53 o
   1   5   5         10.05          4.55         3.79 o
   2   5   5         15.41          9.88         3.78 o
   3   5   5         20.87         18.51         3.74 o
   4   5   5         31.24         31.87         8.17 o
   5   5   5          1.31          4.20         3.98 o
   6   5   5         18.74         18.72         5.51 o
   7   5   5          0.89          0.30         4.74 o
   8   5   5          1.23         -1.24         5.01 o
   9   5   5          0.20          1.20         5.44 o
 -11   6   5          0.13          5.30         8.88 o
 -10   6   5         54.00         58.60         7.45 o
  -9   6   5          0.31          6.74         7.03 o
  -8   6   5          0.00         -1.04         6.53 o
  -7   6   5         38.14         43.52         6.44 o
  -6   6   5         41.69         34.19         5.96 o
  -5   6   5         44.13         42.10         5.52 o
  -4   6   5         27.12         26.66         5.37 o
  -3   6   5          0.46          3.21         4.65 o
  -2   6   5         34.63         39.30         4.95 o
  -1   6   5         13.90         10.64         5.17 o
   0   6   5        552.45        441.24       113.92 o
   1   6   5        117.00         97.84        19.41 o
   2   6   5         14.84         16.61         5.85 o
   3   6   5         40.26         38.23         7.79 o
   4   6   5        161.66        180.56        24.82 o
   5   6   5         10.32         12.00         4.56 o
   6   6   5         43.71         56.87         4.71 o
   7   6   5          0.11          2.40         4.81 o
   8   6   5          0.69          1.25         5.69 o
 -11   7   5          1.79          3.74         9.04 o
 -10   7   5         20.01         29.93         9.04 o
  -9   7   5          6.20          9.32         7.19 o
  -8   7   5          1.66          3.21         7.02 o
  -7   7   5         20.78         24.67         6.68 o
  -6   7   5          0.41         -1.86         5.43 o
  -5   7   5         24.29         20.35         5.23 o
  -4   7   5          0.05         -1.48         4.93 o
  -3   7   5        127.11        122.71         4.96 o
  -2   7   5         33.86         22.51         8.32 o
  -1   7   5          7.67          4.51         4.27 o
   0   7   5        111.78        129.24         4.98 o
   1   7   5          0.95          8.55         4.04 o
   2   7   5        108.24        130.23         4.68 o
   3   7   5         83.49         82.31        16.74 o
   4   7   5          5.66          0.04         4.30 o
   5   7   5          0.62          5.70         4.12 o
   6   7   5          0.36          6.35         4.71 o
   7   7   5          0.23          5.03         5.26 o
 -11   8   5          2.36          5.92         8.88 o
 -10   8   5          0.25         -1.87         8.57 o
  -9   8   5          4.70          4.52        10.29 o
  -8   8   5          0.01          9.44         8.22 o
  -7   8   5          0.52         -0.34         6.86 o
  -6   8   5          0.85          4.30         5.54 o
  -5   8   5         14.74         15.78         5.43 o
  -4   8   5        187.67        154.36         5.71 o
  -3   8   5        137.91        118.62         5.22 o
  -2   8   5         12.09          7.52         4.59 o
  -1   8   5          0.04          8.26         4.76 o
   0   8   5          5.70         18.21         5.32 o
   1   8   5        150.85        141.42         4.62 o
   2   8   5         30.50         36.80         4.20 o
   3   8   5          5.00         14.75         4.27 o
   4   8   5          9.85         12.76         4.91 o
   5   8   5          0.01          6.49         4.58 o
   6   8   5          0.01          2.45         5.04 o
 -10   9   5          0.28          3.27        10.91 o
  -9   9   5          2.67         11.85        10.60 o
  -8   9   5          4.38          4.91         7.61 o
  -7   9   5          7.10          5.78         6.69 o
  -6   9   5          1.76          3.72         6.23 o
  -5   9   5          8.35         11.05         5.71 o
  -4   9   5         35.33         44.25         5.25 o
  -3   9   5          7.06         12.48         4.76 o
  -2   9   5        122.12        133.97         5.16 o
  -1   9   5        194.74        227.41         6.05 o
   0   9   5        234.29        249.72         6.53 o
   1   9   5         56.54         59.06         4.32 o
   2   9   5          8.15          6.72         4.52 o
   3   9   5          0.00          0.94         4.31 o
   4   9   5          0.84          2.93         4.96 o
   5   9   5          0.58          1.03         4.73 o
  -9  10   5          1.71          3.90         8.88 o
  -8  10   5          0.35          6.23        10.60 o
  -7  10   5          0.09          3.72         7.11 o
  -6  10   5          6.86          2.29         5.78 o
  -5  10   5          0.72          5.74         5.27 o
  -4  10   5          1.55         -0.56         5.18 o
  -3  10   5         34.52         29.42         5.42 o
  -2  10   5         11.28         12.57         5.06 o
  -1  10   5          0.53         -1.49         4.91 o
   0  10   5         13.73         21.53         6.06 o
   1  10   5          8.81         13.22         5.00 o
   2  10   5          7.28         16.51         4.47 o
   3  10   5          1.01         -0.96         4.35 o
   4  10   5          0.02          1.48         4.92 o
  -8  11   5          0.03          9.35         8.73 o
  -7  11   5          1.10          3.09         6.71 o
  -6  11   5         29.56         32.35         6.43 o
  -5  11   5          8.14         11.72         5.51 o
  -4  11   5         45.55         43.17         5.64 o
  -3  11   5         22.46         22.32         5.76 o
  -2  11   5          0.09          4.44         5.44 o
  -1  11   5          2.71          3.77         5.65 o
   0  11   5          1.79          8.58         4.85 o
   1  11   5          5.88          2.64         4.45 o
   2  11   5          7.58         10.05         4.48 o
   3  11   5          0.09          0.16         4.84 o
  -6  12   5          4.14          2.25         6.45 o
  -5  12   5          0.85          2.54         5.84 o
  -4  12   5          0.00          3.64         6.30 o
  -3  12   5          0.56         -1.58         6.73 o
  -2  12   5          2.77         11.63         5.28 o
  -1  12   5          5.82         11.93         5.89 o
   0  12   5          0.10          6.43         5.38 o
   1  12   5          0.32          0.47         5.09 o
  -1 -13   6          0.47         15.61         5.77 o
   0 -13   6          6.83          6.76         5.61 o
   1 -13   6          1.35          4.40         5.28 o
   2 -13   6          0.05          2.55         5.96 o
   3 -13   6          0.02          7.19         5.59 o
   4 -13   6          0.32          3.23         5.18 o
  -3 -12   6          0.16          1.05         6.27 o
  -2 -12   6          0.01          2.60         5.71 o
  -1 -12   6          0.16         10.68         6.09 o
   0 -12   6          0.08          7.13         5.19 o
   1 -12   6          1.80          5.52         4.83 o
   2 -12   6          3.07          6.14         5.17 o
   3 -12   6          6.26          0.70         5.44 o
   4 -12   6          3.24          5.72         5.13 o
   5 -12   6          2.53          3.78         5.35 o
   6 -12   6          0.43          3.24         5.58 o
  -5 -11   6          0.06          7.27         5.99 o
  -4 -11   6          0.17          6.91         5.48 o
  -3 -11   6          0.14          4.94         5.26 o
  -2 -11   6          0.18         -1.51         4.80 o
  -1 -11   6         10.57         13.05         4.91 o
   0 -11   6          3.49          3.59         5.18 o
   1 -11   6          1.03          0.56         4.80 o
   2 -11   6         14.75         13.20         5.10 o
   3 -11   6          5.29          3.16         4.87 o
   4 -11   6         13.51          8.45         4.67 o
   5 -11   6          3.84          6.57         4.98 o
   6 -11   6          1.81          3.87         5.42 o
   7 -11   6          0.79         -3.87         6.85 o
  -6 -10   6          0.51          2.95         6.16 o
  -5 -10   6          3.41          6.22         6.00 o
  -4 -10   6          0.03         -2.31         5.51 o
  -3 -10   6          1.09         -0.53         5.38 o
  -2 -10   6          1.01          7.99         5.38 o
  -1 -10   6         38.40         27.78         5.29 o
   0 -10   6          0.71          6.83         5.09 o
   1 -10   6         63.16         56.77         5.34 o
   2 -10   6         16.96         28.51         5.22 o
   3 -10   6         18.91         22.06         4.51 o
   4 -10   6         15.61          9.39         4.55 o
   5 -10   6          1.07         10.14         4.77 o
   6 -10   6          6.67          7.88         5.57 o
   7 -10   6          0.06         -2.66         7.77 o
   8 -10   6          0.03          5.88         6.44 o
  -7  -9   6          0.68          5.86         7.18 o
  -6  -9   6          0.10          7.80         5.93 o
  -5  -9   6          0.96          3.89         5.27 o
  -4  -9   6         63.84         66.79         5.69 o
  -3  -9   6        135.09        127.29         5.85 o
  -2  -9   6        175.14        167.48         6.27 o
  -1  -9   6          1.25          3.99         4.53 o
   0  -9   6          8.61         11.06         4.72 o
   1  -9   6          7.09         16.73         5.14 o
   2  -9   6         29.59         33.45         5.27 o
   3  -9   6         12.53         18.46         4.15 o
   4  -9   6          5.95          6.52         4.48 o
   5  -9   6          0.22          3.00         4.91 o
   6  -9   6         10.90          4.74         4.98 o
   7  -9   6          1.13          2.57         5.95 o
   8  -9   6          1.65          2.79         6.78 o
   9  -9   6          0.00          3.27         6.39 o
  -8  -8   6          0.15          4.05         8.57 o
  -7  -8   6          6.28          2.84         6.20 o
  -6  -8   6          0.69          3.68         6.28 o
  -5  -8   6         21.93         27.26         5.57 o
  -4  -8   6          0.26          8.94         5.25 o
  -3  -8   6        175.35        170.69         6.24 o
  -2  -8   6          3.00          3.32         4.47 o
  -1  -8   6        107.83        115.75         4.98 o
   0  -8   6          2.51         12.46         5.73 o
   1  -8   6         52.54         47.45         5.56 o
   2  -8   6         31.53         23.65         5.09 o
   3  -8   6          7.56          7.94         5.03 o
   4  -8   6         27.81         25.83         4.76 o
   5  -8   6         17.94         12.02         4.78 o
   6  -8   6         20.55         21.43         5.25 o
   7  -8   6          6.78          4.38         5.84 o
   8  -8   6          6.18          9.02         6.01 o
   9  -8   6          0.07          2.81         6.89 o
  -9  -7   6          2.59          1.87         9.04 o
  -8  -7   6          2.00          9.66        10.60 o
  -7  -7   6         86.80         64.46        20.07 o
  -6  -7   6        178.31        195.72         6.84 o
  -5  -7   6         25.65         28.69         5.34 o
  -4  -7   6         52.90         52.36         5.29 o
  -3  -7   6         87.98         91.32         5.46 o
  -2  -7   6         75.97         77.16         6.17 o
  -1  -7   6         13.68         14.21         5.12 o
   0  -7   6          0.25          0.73         5.50 o
   1  -7   6         53.55         52.84         6.12 o
   2  -7   6          0.05          6.68         4.84 o
   3  -7   6         77.52         73.67         5.64 o
   4  -7   6          2.67          4.52         4.60 o
   5  -7   6         41.76         47.88         5.42 o
   6  -7   6          0.15         -0.16         5.03 o
   7  -7   6          8.32         17.02         5.13 o
   8  -7   6          3.40          4.42         6.37 o
   9  -7   6          0.23          5.62         6.70 o
  10  -7   6          0.09         -0.32         6.88 o
 -10  -6   6          4.04          9.20         9.35 o
  -9  -6   6          0.30          4.68        11.38 o
  -8  -6   6          1.65          0.62         8.42 o
  -7  -6   6        111.97        104.57         7.90 o
  -6  -6   6          3.22          8.47         5.86 o
  -5  -6   6          7.30          3.51         5.18 o
  -4  -6   6         37.09         33.35         6.83 o
  -3  -6   6         47.69         59.82         6.10 o
  -2  -6   6         62.36         69.01         6.06 o
  -1  -6   6          0.00          2.01         5.69 o
   0  -6   6         48.96         47.40         5.40 o
   1  -6   6         57.59         44.94         4.91 o
   2  -6   6        256.61        229.60         6.17 o
   3  -6   6         18.10         25.58         4.45 o
   4  -6   6         22.03         34.41         5.02 o
   5  -6   6          0.06          0.83         4.87 o
   6  -6   6         22.14         17.56         4.99 o
   7  -6   6          6.52          6.56         5.37 o
   8  -6   6          0.08          3.52         5.11 o
   9  -6   6          0.07          6.43         5.45 o
  10  -6   6          0.03         -1.93         7.99 o
 -10  -5   6          4.82         11.85         8.88 o
  -9  -5   6          0.23         -6.23         8.26 o
  -8  -5   6          0.28          4.68         8.26 o
  -7  -5   6         49.49         50.26         7.43 o
  -6  -5   6         36.44         39.45         6.12 o
  -5  -5   6         20.54         13.80         7.49 o
  -4  -5   6         33.72         34.28         7.17 o
  -3  -5   6          3.18          4.29         6.17 o
  -2  -5   6          1.47          1.34         6.39 o
  -1  -5   6          0.87         -0.06         5.77 o
   0  -5   6          1.50          1.51         5.18 o
   1  -5   6        199.59        178.43         5.37 o
   2  -5   6        159.62        143.36         4.97 o
   3  -5   6        162.04        182.53         5.10 o
   4  -5   6         21.39         19.91         4.86 o
   5  -5   6         15.26          5.35         4.69 o
   6  -5   6         46.95         35.03         4.85 o
   7  -5   6         29.18         33.99         4.85 o
   8  -5   6         10.25         10.63         5.53 o
   9  -5   6          1.42          1.52         5.29 o
  10  -5   6          0.33          0.40         5.27 o
 -11  -4   6         15.71          7.64         9.20 o
 -10  -4   6          0.98         -6.08         8.26 o
  -9  -4   6         22.68         16.83         9.66 o
  -8  -4   6         21.56         33.82         8.10 o
  -7  -4   6          3.41          9.20         7.95 o
  -6  -4   6          3.85          5.07         8.38 o
  -5  -4   6        177.40        183.99         9.04 o
  -4  -4   6          2.40          2.21         6.59 o
  -3  -4   6         39.86         39.63         6.50 o
  -2  -4   6          0.52          1.41         6.50 o
  -1  -4   6        654.65        879.30        13.64 o
   0  -4   6       2755.70       2991.71        44.32 o
   1  -4   6        294.86        289.67         5.95 o
   2  -4   6          1.56          2.37         4.84 o
   3  -4   6         89.19         84.39         4.42 o
   4  -4   6          2.45          6.49         4.00 o
   5  -4   6          0.19          0.40         4.17 o
   6  -4   6          0.06          2.87         4.49 o
   7  -4   6         17.60         19.09         4.26 o
   8  -4   6          5.22         10.24         5.31 o
   9  -4   6         15.91          8.96         5.22 o
  10  -4   6          0.10          2.65         5.90 o
 -11  -3   6          2.37          7.64         8.88 o
 -10  -3   6          0.11          6.23        10.29 o
  -9  -3   6         30.21         22.91         8.42 o
  -8  -3   6          0.01          3.90         9.35 o
  -7  -3   6         68.29         74.35         8.86 o
  -6  -3   6         12.98         21.26         9.02 o
  -5  -3   6          2.38          1.70         7.71 o
  -4  -3   6         63.34         73.57         6.67 o
  -3  -3   6          9.79          7.49         6.83 o
  -2  -3   6        197.26        174.20         7.41 o
  -1  -3   6        221.31        215.34         7.14 o
   0  -3   6         59.09         74.17         5.45 o
   1  -3   6         50.35         46.43         5.18 o
   2  -3   6         21.24         16.63         4.13 o
   3  -3   6        108.31        111.47         4.59 o
   4  -3   6         44.49         54.23         4.19 o
   5  -3   6          9.08         10.39         4.50 o
   6  -3   6         30.28         36.71         4.68 o
   7  -3   6         15.07         24.08         4.46 o
   8  -3   6         15.73          8.24         4.94 o
   9  -3   6         11.12          8.86         5.33 o
  10  -3   6          0.35          6.05         5.01 o
 -11  -2   6          0.01          0.47        10.60 o
 -10  -2   6          0.41          6.39        10.13 o
  -9  -2   6          0.09          4.52         9.04 o
  -8  -2   6          7.29          7.95         8.88 o
  -7  -2   6         25.22         33.79        10.57 o
  -6  -2   6         15.41         16.83        12.47 o
  -5  -2   6        148.98        165.62         8.54 o
  -4  -2   6        685.63        711.98        22.44 o
  -3  -2   6       1877.14       2363.92        16.64 o
  -2  -2   6       2697.40       2905.72        41.89 o
  -1  -2   6        476.77        515.55         7.32 o
   0  -2   6          3.36          5.78         4.00 o
   1  -2   6        156.77        155.35         4.75 o
   2  -2   6        296.62        342.69         5.55 o
   3  -2   6         10.28          7.73         3.80 o
   4  -2   6          2.34          4.10         4.04 o
   5  -2   6         82.47         71.87         4.33 o
   6  -2   6         66.67         48.31         4.32 o
   7  -2   6         10.78          9.38         4.46 o
   8  -2   6         60.08         57.89         5.06 o
   9  -2   6          0.99          1.99         5.12 o
  10  -2   6          3.90          1.37         5.49 o
 -12  -1   6          0.59          8.26        10.91 o
 -11  -1   6         10.53         15.43        10.29 o
 -10  -1   6          7.40         14.96         8.26 o
  -9  -1   6         20.07         15.59         9.82 o
  -8  -1   6         21.34         19.78        11.01 o
  -7  -1   6          2.12          5.33         8.59 o
  -6  -1   6        151.32        161.32        12.62 o
  -5  -1   6        734.86        787.11        16.68 o
  -4  -1   6         61.28         78.87         7.33 o
  -3  -1   6         66.96         52.26         4.68 o
  -2  -1   6        116.06         90.34         5.19 o
  -1  -1   6        175.36        230.24         5.20 o
   0  -1   6         14.38         15.14         4.57 o
   1  -1   6         67.16         75.14         4.23 o
   2  -1   6         34.68         22.19         4.24 o
   3  -1   6         84.96         70.41         4.43 o
   4  -1   6        221.94        207.08         5.19 o
   5  -1   6          9.88          6.39         3.95 o
   6  -1   6          4.08          6.43         4.10 o
   7  -1   6          3.49          8.23         4.67 o
   8  -1   6         44.84         51.84         4.83 o
   9  -1   6          3.17          3.49         5.03 o
  10  -1   6          6.50          5.08         5.74 o
 -12   0   6          0.05          3.74        11.22 o
 -11   0   6         20.66         26.50         9.35 o
 -10   0   6          0.92          3.39         7.84 o
  -9   0   6        203.48        168.31         7.33 o
  -8   0   6          4.03          3.90         8.20 o
  -7   0   6          9.74          8.43         7.44 o
  -6   0   6         40.69         36.09         6.66 o
  -5   0   6        158.43        154.35         7.38 o
  -4   0   6          1.51         -5.72         5.80 o
  -3   0   6         75.58         67.36         5.45 o
  -2   0   6        165.76        146.93         4.74 o
  -1   0   6        305.16        246.54         5.29 o
   0   0   6       1142.33       1025.71         7.82 o
   1   0   6        279.92        272.01         5.27 o
   2   0   6         72.88         86.41         4.32 o
   3   0   6         86.17         92.00         4.57 o
   4   0   6        459.77        460.73         5.79 o
   5   0   6         15.85         14.44         3.85 o
   6   0   6         10.98          9.19         4.28 o
   7   0   6         64.71         46.08         4.97 o
   8   0   6         32.11         26.07         5.28 o
   9   0   6          4.09          2.86         4.82 o
  10   0   6          0.70          1.24         5.83 o
 -12   1   6          0.81          3.12        11.22 o
 -11   1   6          4.69          2.04         7.23 o
 -10   1   6          2.88          4.77         6.66 o
  -9   1   6        110.28         89.11         6.87 o
  -8   1   6          3.67          7.99         5.07 o
  -7   1   6          4.72         -0.45         5.70 o
  -6   1   6         37.84         35.98         5.08 o
  -5   1   6         71.34         57.75         6.72 o
  -4   1   6         12.41         20.69         5.99 o
  -3   1   6        435.33        411.99         6.93 o
  -2   1   6        221.43        257.09         5.58 o
  -1   1   6         18.37         18.74         4.14 o
   0   1   6         21.22         29.76         4.19 o
   1   1   6         21.12         23.50         3.99 o
   2   1   6        396.16        390.65         7.18 o
   3   1   6        182.77        210.28         4.87 o
   4   1   6        356.16        342.39         5.35 o
   5   1   6          0.49          4.61         3.84 o
   6   1   6         19.26         23.25         4.24 o
   7   1   6          0.04          7.03         4.73 o
   8   1   6          2.15          5.74         4.49 o
   9   1   6          1.34         11.24         5.60 o
  10   1   6          0.04          8.38         6.04 o
 -12   2   6          1.44          0.08         6.55 o
 -11   2   6          2.74          4.44         5.83 o
 -10   2   6          3.55          5.15         5.47 o
  -9   2   6          4.85          8.32         5.72 o
  -8   2   6          0.98          2.66         5.52 o
  -7   2   6         35.56         40.47         5.58 o
  -6   2   6         52.25         63.91         5.34 o
  -5   2   6         26.19         21.81         5.02 o
  -4   2   6        123.23        110.75         5.24 o
  -3   2   6         58.00         71.14         5.39 o
  -2   2   6        524.03        453.51         9.06 o
  -1   2   6         66.11         51.07         4.95 o
   0   2   6        420.62        386.83         7.19 o
   1   2   6          5.73          9.18         4.03 o
   2   2   6        221.50        264.21         5.04 o
   3   2   6         68.31         58.08         4.77 o
   4   2   6         98.02         81.21         4.15 o
   5   2   6         18.17         12.86         4.07 o
   6   2   6          0.45          1.82         4.34 o
   7   2   6          2.74          4.50         4.47 o
   8   2   6          3.88          4.32         4.54 o
   9   2   6          5.21          8.78         5.80 o
 -12   3   6          0.58          3.22         6.43 o
 -11   3   6          2.89          4.29         5.92 o
 -10   3   6          0.72          2.72         5.67 o
  -9   3   6         27.10         39.27         6.05 o
  -8   3   6          3.26          5.05         5.07 o
  -7   3   6         33.35         36.93         6.83 o
  -6   3   6        209.17        244.39         5.92 o
  -5   3   6          1.33          3.77         4.79 o
  -4   3   6          0.38          3.01         4.06 o
  -3   3   6         34.07         29.66         5.01 o
  -2   3   6        262.49        232.27         5.77 o
  -1   3   6        277.05        299.22         5.70 o
   0   3   6        475.70        479.49         6.30 o
   1   3   6        119.38        138.58         4.94 o
   2   3   6        166.44        167.06         4.82 o
   3   3   6          1.05          6.58         4.45 o
   4   3   6         18.85         14.49         4.78 o
   5   3   6          9.51         18.93         4.58 o
   6   3   6          2.94          9.25         5.05 o
   7   3   6          3.64          9.59         5.02 o
   8   3   6          6.11          4.01         5.71 o
   9   3   6          1.28          7.29         5.60 o
 -12   4   6          1.69          4.97         6.64 o
 -11   4   6          1.54          4.74         5.91 o
 -10   4   6          6.47          1.06         6.35 o
  -9   4   6         21.41         20.21         6.98 o
  -8   4   6         17.83         20.35         6.14 o
  -7   4   6         94.87         90.91         7.30 o
  -6   4   6         38.47         38.84         6.60 o
  -5   4   6         13.74         23.87         4.91 o
  -4   4   6          9.00          8.38         4.62 o
  -3   4   6         75.56         96.18        17.14 o
  -2   4   6        143.89        137.52         5.44 o
  -1   4   6        257.13        273.15         5.73 o
   0   4   6         85.80         64.53         4.50 o
   1   4   6          0.01          4.92         4.38 o
   2   4   6         22.81         24.80         4.19 o
   3   4   6          0.96          2.66         4.49 o
   4   4   6         16.72         20.38         5.02 o
   5   4   6          1.48          1.03         4.75 o
   6   4   6         41.65         33.47         5.10 o
   7   4   6          5.30         13.11         5.59 o
   8   4   6          0.00          4.68         5.78 o
   9   4   6          0.01         -0.31         5.58 o
 -12   5   6          4.29          4.09         6.47 o
 -11   5   6          0.61          2.39         7.34 o
 -10   5   6         18.26         22.14         6.74 o
  -9   5   6         12.60         18.08         7.72 o
  -8   5   6         21.25         21.17         7.41 o
  -7   5   6        144.96        142.21         8.73 o
  -6   5   6         30.89         18.24         7.01 o
  -5   5   6         38.10         27.37         4.97 o
  -4   5   6         51.88         41.61         5.37 o
  -3   5   6        247.07        193.06        51.22 o
  -2   5   6         35.33         38.06         4.92 o
  -1   5   6          1.54          6.62         3.60 o
   0   5   6        110.47         90.51        15.24 o
   1   5   6         12.76         10.73         4.51 o
   2   5   6          0.11          5.41         4.26 o
   3   5   6         11.11         13.56         4.32 o
   4   5   6         63.05         59.27         4.80 o
   5   5   6          2.49          2.66         4.86 o
   6   5   6         35.04         34.81         6.80 o
   7   5   6          1.45          2.14         4.77 o
   8   5   6          5.23         10.12         5.31 o
 -11   6   6          0.50          5.76         7.95 o
 -10   6   6         17.46         22.26         7.46 o
  -9   6   6          0.01          4.28         6.82 o
  -8   6   6         13.84         21.41         7.77 o
  -7   6   6          6.45         10.59         6.29 o
  -6   6   6         53.34         44.39         5.07 o
  -5   6   6         87.51         93.61         5.41 o
  -4   6   6          5.58          2.36         5.00 o
  -3   6   6         14.49         10.90         4.47 o
  -2   6   6          6.91          5.42         4.53 o
  -1   6   6          8.45          6.50         3.85 o
   0   6   6         76.20         61.45        11.19 o
   1   6   6         17.20         16.01         4.16 o
   2   6   6         12.63          9.53         4.48 o
   3   6   6          0.09         -0.39         3.85 o
   4   6   6         12.17          5.93         4.07 o
   5   6   6          5.64          7.18         4.60 o
   6   6   6         52.20         51.39        11.10 o
   7   6   6          3.96          4.51         5.08 o
 -11   7   6          0.22         -2.65         9.04 o
 -10   7   6          1.23          6.18         8.02 o
  -9   7   6          1.04          6.84         7.04 o
  -8   7   6          6.33          6.23         6.56 o
  -7   7   6          0.59          5.80         6.37 o
  -6   7   6          9.01          8.32         5.01 o
  -5   7   6          6.95          6.53         5.43 o
  -4   7   6          0.37         -0.32         5.09 o
  -3   7   6         15.82         13.61         5.03 o
  -2   7   6         36.40         35.74         4.60 o
  -1   7   6          3.73          6.65         4.55 o
   0   7   6          0.46          4.78         4.02 o
   1   7   6         59.61         49.54         9.32 o
   2   7   6          3.69          2.85         4.13 o
   3   7   6         10.68         23.38         4.17 o
   4   7   6         69.50         80.70         4.71 o
   5   7   6          1.78          7.43         4.46 o
   6   7   6          0.00         -4.40         4.69 o
   7   7   6          0.15         -0.78         5.17 o
 -10   8   6          0.25          0.94        10.75 o
  -9   8   6          0.84          1.61         7.59 o
  -8   8   6          0.70         -0.23         7.10 o
  -7   8   6          9.05          8.13         5.44 o
  -6   8   6          5.41          5.44         5.36 o
  -5   8   6          0.66          3.92         5.30 o
  -4   8   6          5.89          7.00         4.69 o
  -3   8   6          0.04          7.25         4.77 o
  -2   8   6        487.84        401.26         9.31 o
  -1   8   6        129.84         99.29        11.06 o
   0   8   6         17.26         21.19         4.34 o
   1   8   6         49.16         46.80         4.03 o
   2   8   6         34.44         46.81         5.63 o
   3   8   6         24.70         30.25         4.13 o
   4   8   6         31.05         32.20         4.70 o
   5   8   6          0.53          4.37         4.63 o
   6   8   6          2.72          9.70         5.08 o
 -10   9   6          5.40         12.47         8.73 o
  -9   9   6          2.86          1.84         8.24 o
  -8   9   6          0.04          4.54         8.47 o
  -7   9   6          3.32          4.42         5.90 o
  -6   9   6          0.09          6.14         5.61 o
  -5   9   6          0.05          2.36         5.13 o
  -4   9   6          0.04         -2.05         4.70 o
  -3   9   6          5.10          5.28         4.88 o
  -2   9   6        125.87        139.84         5.62 o
  -1   9   6          5.58          6.38         4.82 o
   0   9   6         25.39         31.65         4.42 o
   1   9   6         72.85         85.91         4.66 o
   2   9   6         18.42         17.35         4.80 o
   3   9   6          2.83          6.80         4.43 o
   4   9   6          0.04          1.52         4.74 o
   5   9   6          0.04         -0.48         4.74 o
  -9  10   6          1.63          3.90         9.20 o
  -8  10   6          0.03          5.33         8.96 o
  -7  10   6          0.22          2.92         6.35 o
  -6  10   6          1.40         -1.20         5.41 o
  -5  10   6         10.56          5.39         5.40 o
  -4  10   6         23.16         13.76         5.34 o
  -3  10   6          5.01          3.20         5.30 o
  -2  10   6          1.43          7.97         5.39 o
  -1  10   6         30.06         25.84         5.15 o
   0  10   6          0.00          1.28         4.22 o
   1  10   6          0.23          5.20         4.23 o
   2  10   6          3.99          8.10         4.29 o
   3  10   6          0.97          5.60         4.54 o
   4  10   6          0.21          5.07         4.80 o
  -8  11   6          0.00          2.08         8.38 o
  -7  11   6          1.99          8.31         6.92 o
  -6  11   6          0.01          1.29         6.12 o
  -5  11   6          0.18          1.24         5.50 o
  -4  11   6         30.59         33.30         5.87 o
  -3  11   6          9.13         13.69         6.12 o
  -2  11   6         37.75         37.66         5.79 o
  -1  11   6         14.43         19.75         5.50 o
   0  11   6          0.42          2.72         4.45 o
   1  11   6          0.14          3.80         4.32 o
   2  11   6          0.12          3.04         5.10 o
  -6  12   6          1.50          5.22         6.78 o
  -5  12   6          0.02          2.11         5.94 o
  -4  12   6          0.27          1.05         5.93 o
  -3  12   6          1.42          5.62         5.82 o
  -2  12   6          0.75          6.34         5.57 o
  -1  12   6          0.18          1.70         5.58 o
   0  12   6          2.74          2.60         4.81 o
   0 -13   7          0.08          3.50         6.17 o
   1 -13   7          0.02          6.35         5.25 o
   2 -13   7          6.30          7.15         5.70 o
   3 -13   7          0.14          1.18         5.24 o
  -3 -12   7          3.66          3.00         5.10 o
  -2 -12   7          1.17          5.50         5.92 o
  -1 -12   7          0.09         -0.79         5.33 o
   0 -12   7          2.57          2.94         6.15 o
   1 -12   7          9.36          8.15         5.10 o
   2 -12   7          0.76          6.75         5.24 o
   3 -12   7          1.09          3.58         4.86 o
   4 -12   7          0.09          3.13         5.06 o
   5 -12   7          2.76          5.66         5.29 o
  -5 -11   7          1.00          5.21         6.10 o
  -4 -11   7          4.50          0.79         5.92 o
  -3 -11   7          2.50          0.88         5.59 o
  -2 -11   7          0.26          4.73         4.83 o
  -1 -11   7          0.01          5.16         4.97 o
   0 -11   7          1.32          0.75         4.95 o
   1 -11   7          0.00          3.65         5.50 o
   2 -11   7         26.06         18.35         5.21 o
   3 -11   7          1.23          2.90         4.84 o
   4 -11   7         17.62         18.30         4.67 o
   5 -11   7          0.39         -0.82         5.49 o
   6 -11   7          1.34          5.24         5.37 o
   7 -11   7          1.78          8.81         6.67 o
  -6 -10   7          0.52          3.28         6.14 o
  -5 -10   7          0.21          7.93         6.12 o
  -4 -10   7          0.20          6.41         5.60 o
  -3 -10   7          6.55          3.53         5.89 o
  -2 -10   7          0.00          3.00         5.32 o
  -1 -10   7         43.66         42.43         5.40 o
   0 -10   7         71.81         65.22         5.13 o
   1 -10   7         84.90         76.84         5.48 o
   2 -10   7          2.37          0.83         4.32 o
   3 -10   7          6.33          9.24         4.74 o
   4 -10   7          9.25         14.12         4.46 o
   5 -10   7         14.10         14.13         4.80 o
   6 -10   7          4.52         11.75         5.32 o
   7 -10   7          0.00          1.71         7.07 o
   8 -10   7          0.77          4.36         8.57 o
  -7  -9   7          0.82         -2.27         6.21 o
  -6  -9   7          0.20          0.59         6.59 o
  -5  -9   7          0.36          4.37         5.68 o
  -4  -9   7          0.30          1.32         5.29 o
  -3  -9   7          0.03         -0.04         5.30 o
  -2  -9   7         80.23         79.77         5.10 o
  -1  -9   7         25.00         30.19         5.00 o
   0  -9   7        234.93        239.19        12.31 o
   1  -9   7         14.02          9.43         6.94 o
   2  -9   7         11.49         13.39         4.77 o
   3  -9   7         35.31         31.97         4.79 o
   4  -9   7         94.83        101.29         5.23 o
   5  -9   7          6.87         10.59         5.13 o
   6  -9   7         12.11          7.21         5.36 o
   7  -9   7          0.64          3.21         5.79 o
   8  -9   7          1.48          6.81         7.00 o
  -8  -8   7          0.07          5.92         8.57 o
  -7  -8   7          7.77          3.61         6.35 o
  -6  -8   7          0.38          4.39         5.66 o
  -5  -8   7          1.06          3.17         5.52 o
  -4  -8   7         12.87          8.51         5.21 o
  -3  -8   7         71.10         77.42         7.18 o
  -2  -8   7         46.61         49.97         5.84 o
  -1  -8   7        373.19        343.25         7.95 o
   0  -8   7          9.50         17.46         5.40 o
   1  -8   7          7.12          9.01         5.39 o
   2  -8   7          8.48          9.22         4.57 o
   3  -8   7         83.40         85.91         5.00 o
   4  -8   7          3.28         11.12         4.84 o
   5  -8   7          0.12          2.59         5.09 o
   6  -8   7         27.48         23.93         5.78 o
   7  -8   7         15.52         11.69         6.10 o
   8  -8   7          0.55          1.03         5.72 o
   9  -8   7          1.09         10.06         6.55 o
  -9  -7   7          1.29         -4.36        10.91 o
  -8  -7   7          0.33          0.94         8.57 o
  -7  -7   7          2.96          7.31         6.33 o
  -6  -7   7         64.13         61.54         6.65 o
  -5  -7   7        357.06        345.67         7.06 o
  -4  -7   7        271.92        259.55         6.31 o
  -3  -7   7         39.42         40.13         6.89 o
  -2  -7   7         27.97         25.21         5.90 o
  -1  -7   7         96.64         84.58         6.19 o
   0  -7   7          3.49          9.50         5.80 o
   1  -7   7          4.82          6.55         4.99 o
   2  -7   7         59.80         55.00         5.13 o
   3  -7   7          0.08          2.58         4.53 o
   4  -7   7         19.36         17.22         4.59 o
   5  -7   7          2.36          5.22         5.33 o
   6  -7   7          1.14          6.71         5.17 o
   7  -7   7          0.14          5.09         5.32 o
   8  -7   7          0.07          5.52         6.59 o
   9  -7   7          4.53          7.93         6.97 o
 -10  -6   7          0.10          4.21        11.53 o
  -9  -6   7          0.23         13.56         8.57 o
  -8  -6   7         14.57         14.96         8.42 o
  -7  -6   7          3.03          3.79         6.36 o
  -6  -6   7         20.23         16.25         5.84 o
  -5  -6   7         83.17         85.82         7.52 o
  -4  -6   7         16.87         13.33         6.88 o
  -3  -6   7         18.37         15.20         6.50 o
  -2  -6   7          3.68          7.47         5.12 o
  -1  -6   7         25.26         27.01         5.54 o
   0  -6   7         17.04         13.29         5.12 o
   1  -6   7          0.60          4.02         4.26 o
   2  -6   7         12.07         20.27         4.85 o
   3  -6   7         21.83         20.10         5.43 o
   4  -6   7         13.39         11.40         5.17 o
   5  -6   7          5.23          4.18         4.89 o
   6  -6   7         99.88        109.16         5.72 o
   7  -6   7          0.08          0.85         5.04 o
   8  -6   7          5.74          3.17         5.32 o
   9  -6   7          0.28          2.39         5.55 o
  10  -6   7          0.67          4.19         6.59 o
 -10  -5   7          0.03         -4.21         8.57 o
  -9  -5   7         23.18         18.55         8.42 o
  -8  -5   7         83.28        100.84         9.20 o
  -7  -5   7         53.11         32.32         8.84 o
  -6  -5   7          0.00          5.14         9.20 o
  -5  -5   7         80.61         75.23         8.10 o
  -4  -5   7        129.54        124.19         7.33 o
  -3  -5   7          0.01          2.96         6.28 o
  -2  -5   7        182.53        198.95         7.44 o
  -1  -5   7          2.27          9.28         5.62 o
   0  -5   7         68.06         70.78         4.76 o
   1  -5   7        118.14        129.75         4.98 o
   2  -5   7         27.01         32.60         4.44 o
   3  -5   7        364.35        329.66         8.04 o
   4  -5   7         40.76         40.41         5.18 o
   5  -5   7         44.85         50.65         4.67 o
   6  -5   7         46.01         44.08         4.63 o
   7  -5   7          2.27          2.95         4.51 o
   8  -5   7         11.83          8.45         5.14 o
   9  -5   7          9.12         11.21         5.32 o
  10  -5   7          0.01          1.20         5.96 o
 -11  -4   7          1.58          7.33         8.57 o
 -10  -4   7          2.01          4.05         8.42 o
  -9  -4   7         59.70         64.22         8.10 o
  -8  -4   7         11.66          6.70         8.10 o
  -7  -4   7          2.16         -5.74         7.01 o
  -6  -4   7        217.81        224.44         9.31 o
  -5  -4   7          3.57          4.57         6.28 o
  -4  -4   7          9.50         20.41         6.27 o
  -3  -4   7         54.21         50.55         5.92 o
  -2  -4   7         31.70         49.08         6.10 o
  -1  -4   7        273.38        272.95         6.81 o
   0  -4   7        289.33        246.35         7.99 o
   1  -4   7        450.15        527.60         7.82 o
   2  -4   7        657.58        653.24         6.91 o
   3  -4   7          3.97          5.23         3.89 o
   4  -4   7         28.65         38.35         4.45 o
   5  -4   7          1.15          1.84         4.47 o
   6  -4   7         19.78         16.30         4.58 o
   7  -4   7          5.05          1.28         4.39 o
   8  -4   7          0.90          9.04         5.34 o
   9  -4   7          3.31          6.45         5.61 o
  10  -4   7          0.00          1.84         5.03 o
 -11  -3   7          0.07          7.79        10.91 o
 -10  -3   7          1.58          2.81         8.42 o
  -9  -3   7         20.40         24.78         7.79 o
  -8  -3   7         11.37          1.71         7.79 o
  -7  -3   7          0.40          1.56        12.78 o
  -6  -3   7         23.41         27.05         7.55 o
  -5  -3   7          7.16         10.95         6.77 o
  -4  -3   7         20.74         33.11         6.34 o
  -3  -3   7          9.31         13.25         6.50 o
  -2  -3   7          8.50          4.23         4.38 o
  -1  -3   7         24.12         25.51         4.80 o
   0  -3   7        156.63        165.82         5.55 o
   1  -3   7       1535.53       1562.41        19.62 o
   2  -3   7        171.87        162.46         4.72 o
   3  -3   7         79.95         72.57         3.93 o
   4  -3   7         12.63         14.33         4.04 o
   5  -3   7         37.61         40.19         4.25 o
   6  -3   7          3.30          5.84         4.42 o
   7  -3   7          8.26         11.37         4.49 o
   8  -3   7          2.43          8.82         5.27 o
   9  -3   7          3.05         10.88         5.23 o
  10  -3   7          2.17          3.01         5.51 o
 -11  -2   7          4.64          7.48        10.75 o
 -10  -2   7          1.08         -2.03         9.98 o
  -9  -2   7          0.55          7.64         9.35 o
  -8  -2   7          8.13         10.91        11.68 o
  -7  -2   7         13.01         11.22        12.31 o
  -6  -2   7          9.57          7.17        10.75 o
  -5  -2   7          0.30          5.15         7.11 o
  -4  -2   7         31.21         33.19         6.61 o
  -3  -2   7        730.91        796.01        17.52 o
  -2  -2   7       4040.70       4294.84        37.42 o
  -1  -2   7       1336.03       1482.94        20.12 o
   0  -2   7        176.69        164.24         4.60 o
   1  -2   7         26.00         20.24         4.49 o
   2  -2   7        107.21        135.29         4.70 o
   3  -2   7         11.51         12.61         3.91 o
   4  -2   7          9.89          9.43         4.00 o
   5  -2   7         20.64         14.92         3.93 o
   6  -2   7         35.59         40.23         4.57 o
   7  -2   7          5.12          8.12         4.77 o
   8  -2   7         16.23         10.56         4.82 o
   9  -2   7          3.28          3.52         5.34 o
  10  -2   7          4.27          5.20         5.63 o
 -12  -1   7          0.12         -4.36        11.69 o
 -11  -1   7         12.49         16.99         8.73 o
 -10  -1   7          0.00         -3.27         9.98 o
  -9  -1   7         87.41        114.92         8.30 o
  -8  -1   7          3.32          3.45         9.34 o
  -7  -1   7          4.22          3.74        10.75 o
  -6  -1   7         66.10         63.59         9.66 o
  -5  -1   7          1.18         -0.28         4.87 o
  -4  -1   7          0.37          1.65         5.33 o
  -3  -1   7         84.58         90.35         5.23 o
  -2  -1   7        437.46        540.72         6.90 o
  -1  -1   7         32.91         42.33         4.44 o
   0  -1   7        363.24        359.00         8.35 o
   1  -1   7         55.25         52.83         4.12 o
   2  -1   7        146.62        167.37         4.52 o
   3  -1   7         49.60         61.56         4.75 o
   4  -1   7         52.85         51.27         3.99 o
   5  -1   7          6.95         10.53         4.25 o
   6  -1   7          0.69          2.79         4.22 o
   7  -1   7          1.09         -0.24         4.85 o
   8  -1   7         19.37         14.54         4.27 o
   9  -1   7          0.38          0.67         4.84 o
  10  -1   7          5.85          3.00         5.79 o
 -12   0   7          0.00         -0.31        11.07 o
 -11   0   7          2.81          5.92        10.60 o
 -10   0   7          5.26          8.21         7.44 o
  -9   0   7        140.84        144.76        10.41 o
  -8   0   7          1.14          0.24         7.33 o
  -7   0   7        109.86         94.66         5.95 o
  -6   0   7         89.14         82.65         6.77 o
  -5   0   7        478.02        451.49        13.25 o
  -4   0   7        550.10        497.53         9.84 o
  -3   0   7          7.89         13.33         4.93 o
  -2   0   7          8.82         17.55         4.17 o
  -1   0   7        164.54        197.08         4.98 o
   0   0   7         81.36         76.33         4.13 o
   1   0   7          4.92          8.12         3.82 o
   2   0   7         20.84          9.89         3.93 o
   3   0   7        174.47        160.89         4.91 o
   4   0   7          2.15          3.09         3.82 o
   5   0   7          0.59          5.99         4.54 o
   6   0   7         84.09         74.65         4.30 o
   7   0   7          2.68          3.55         4.64 o
   8   0   7          0.00          5.66         5.06 o
   9   0   7          8.71          4.39         5.26 o
  10   0   7          4.03          9.85         5.36 o
 -12   1   7          0.02          0.40         7.77 o
 -11   1   7          2.31         11.57         6.13 o
 -10   1   7          8.41         14.14         5.52 o
  -9   1   7         52.11         53.26         6.54 o
  -8   1   7         17.87         17.13         5.24 o
  -7   1   7        151.58        122.07         6.18 o
  -6   1   7         63.13         61.49         5.99 o
  -5   1   7         59.60         79.00         9.43 o
  -4   1   7        134.90        103.03         6.06 o
  -3   1   7        395.17        382.73         5.51 o
  -2   1   7        281.09        195.34         4.89 o
  -1   1   7         12.79         21.16         4.10 o
   0   1   7         74.65         95.57         4.46 o
   1   1   7        177.68        226.36         4.56 o
   2   1   7        131.13        175.32         4.53 o
   3   1   7         20.38         26.98         3.94 o
   4   1   7         11.90         19.05         4.00 o
   5   1   7         45.85         43.74         4.10 o
   6   1   7         60.81         64.70         4.66 o
   7   1   7          1.71          4.17         4.32 o
   8   1   7          8.06          7.52         4.82 o
   9   1   7          0.41          1.79         5.38 o
 -12   2   7          0.65          3.81         6.45 o
 -11   2   7          8.84          9.59         5.59 o
 -10   2   7          3.96          2.94         5.30 o
  -9   2   7          1.71          4.37         5.64 o
  -8   2   7          2.02          1.78         5.09 o
  -7   2   7         37.28         42.27         5.25 o
  -6   2   7         40.51         24.57         4.32 o
  -5   2   7         12.46         14.67         5.76 o
  -4   2   7          5.58         10.08         4.41 o
  -3   2   7          4.92          2.11         4.35 o
  -2   2   7          4.46          2.33         4.29 o
  -1   2   7          1.09         13.34         4.09 o
   0   2   7          3.88          3.79         3.90 o
   1   2   7          8.44          8.85         3.84 o
   2   2   7        558.23        520.76         7.65 o
   3   2   7          0.42         -0.12         4.08 o
   4   2   7          0.70          4.97         4.13 o
   5   2   7         90.25         73.30         4.57 o
   6   2   7         36.91         32.61         4.38 o
   7   2   7         18.28         13.66         4.57 o
   8   2   7          4.50          3.31         5.20 o
   9   2   7          0.33          0.37         5.76 o
 -12   3   7          0.00          4.24         6.40 o
 -11   3   7          9.23         13.11         5.68 o
 -10   3   7          0.12          2.57         6.40 o
  -9   3   7         26.99         18.42         5.58 o
  -8   3   7          1.63          8.88         5.55 o
  -7   3   7          7.31         22.15         4.89 o
  -6   3   7         12.70         11.88         5.21 o
  -5   3   7          3.82          8.40         4.68 o
  -4   3   7        131.23        150.28         5.74 o
  -3   3   7          0.08         -1.94         4.32 o
  -2   3   7         20.69         19.38         4.64 o
  -1   3   7          7.55         12.42         4.49 o
   0   3   7         77.56         80.39         4.58 o
   1   3   7         27.91         29.96         4.46 o
   2   3   7        377.61        355.12         6.08 o
   3   3   7         11.29          8.77         3.86 o
   4   3   7          2.72          6.96         3.87 o
   5   3   7          0.01          1.17         4.62 o
   6   3   7          2.21          6.79         4.90 o
   7   3   7          0.84          7.87         5.12 o
   8   3   7          0.40          4.77         5.83 o
   9   3   7          0.41          4.33         5.68 o
 -12   4   7          0.33          4.39         6.35 o
 -11   4   7          3.21          6.37         5.93 o
 -10   4   7          2.25          7.95         6.16 o
  -9   4   7         42.79         39.37         5.91 o
  -8   4   7          1.94          3.56         5.21 o
  -7   4   7         19.65         14.73         4.73 o
  -6   4   7          3.55          3.89         4.46 o
  -5   4   7          8.21          5.89         3.71 o
  -4   4   7         21.50         24.71         3.82 o
  -3   4   7         40.19         27.86         4.64 o
  -2   4   7         28.57         32.67         4.60 o
  -1   4   7         19.75         18.81         5.18 o
   0   4   7         60.04         68.10         4.79 o
   1   4   7          0.69          0.94         4.16 o
   2   4   7         42.68         52.97         4.41 o
   3   4   7          8.40          7.72         4.84 o
   4   4   7         10.49          7.73         4.66 o
   5   4   7          4.31          9.24         5.13 o
   6   4   7          0.92         -1.13         5.00 o
   7   4   7          2.16          8.60         5.60 o
   8   4   7          0.59          2.99         5.63 o
 -11   5   7          0.01          4.11         5.98 o
 -10   5   7          8.95          6.13         6.28 o
  -9   5   7          5.25         13.05         7.85 o
  -8   5   7          8.18         13.67         7.30 o
  -7   5   7         27.04         33.30         6.60 o
  -6   5   7          0.05          5.26         5.07 o
  -5   5   7         74.43         76.52         5.23 o
  -4   5   7          2.91          1.44         3.82 o
  -3   5   7          7.01          8.52         3.97 o
  -2   5   7          0.00          4.57         3.56 o
  -1   5   7         36.03         36.20         4.60 o
   0   5   7         31.26         27.78         4.44 o
   1   5   7         23.36         13.39         4.44 o
   2   5   7         19.55         22.53         4.57 o
   3   5   7         26.18         21.25         4.82 o
   4   5   7          0.00          3.47         4.71 o
   5   5   7          0.19         -0.42         4.80 o
   6   5   7         10.32         19.50         5.06 o
   7   5   7          0.59          9.16         5.06 o
   8   5   7          6.84          7.01         5.39 o
 -11   6   7          0.87          2.75         6.93 o
 -10   6   7          3.62          3.46         7.00 o
  -9   6   7          0.99          3.43         7.66 o
  -8   6   7          2.21          4.61         7.25 o
  -7   6   7          0.45          2.98         6.23 o
  -6   6   7          8.93          9.36         5.78 o
  -5   6   7          5.82          1.83         5.09 o
  -4   6   7         38.90         44.10         4.84 o
  -3   6   7         33.41         39.35         4.93 o
  -2   6   7          6.19          5.82         3.84 o
  -1   6   7          6.18          7.08         3.93 o
   0   6   7         19.65         14.29         4.38 o
   1   6   7          6.06          7.68         3.89 o
   2   6   7          9.60          4.89         4.34 o
   3   6   7          3.46          5.41         3.98 o
   4   6   7         21.71         14.57         4.09 o
   5   6   7          0.00         -1.83         4.43 o
   6   6   7          2.20          0.82         5.01 o
   7   6   7          0.63          3.93         5.08 o
 -11   7   7          0.58          6.52         7.51 o
 -10   7   7          0.07          2.23         7.56 o
  -9   7   7         10.21          8.61         6.86 o
  -8   7   7          6.35          7.10         7.11 o
  -7   7   7          0.05          6.03         7.43 o
  -6   7   7          6.31          4.99         5.40 o
  -5   7   7          0.19          1.39         5.00 o
  -4   7   7          8.48         10.57         4.74 o
  -3   7   7          5.17          3.42         4.49 o
  -2   7   7          8.74         10.03         3.66 o
  -1   7   7          8.79          8.85         4.16 o
   0   7   7         10.73         10.47         3.99 o
   1   7   7         24.88         20.39         3.99 o
   2   7   7         11.51         12.65         4.09 o
   3   7   7          8.28          7.47         4.78 o
   4   7   7         13.60          8.40         4.46 o
   5   7   7          1.21          6.07         4.44 o
   6   7   7         13.75          7.00         4.71 o
 -10   8   7          3.73          2.47         8.15 o
  -9   8   7          3.76          9.38         9.04 o
  -8   8   7          0.94         -1.45         7.85 o
  -7   8   7          2.68          1.92         5.66 o
  -6   8   7          1.52          3.12         5.85 o
  -5   8   7          4.78          7.69         5.58 o
  -4   8   7          0.33          0.18         5.05 o
  -3   8   7          2.07          1.21         5.44 o
  -2   8   7         12.30          9.73         4.67 o
  -1   8   7          0.88          5.34         3.97 o
   0   8   7         71.57         54.50         4.27 o
   1   8   7          3.89          1.24         4.29 o
   2   8   7          0.94          0.65         4.20 o
   3   8   7         18.28         17.46         4.45 o
   4   8   7         19.22         25.61         4.78 o
   5   8   7          0.90          6.76         4.76 o
  -9   9   7          0.01          5.41         7.74 o
  -8   9   7          2.86          6.57         8.09 o
  -7   9   7          1.59          3.39         6.07 o
  -6   9   7          0.77          2.32         5.75 o
  -5   9   7         11.96          8.73         5.61 o
  -4   9   7          0.22          5.84         5.09 o
  -3   9   7          5.14         11.38         5.31 o
  -2   9   7          1.15          5.79         5.32 o
  -1   9   7          0.15          4.98         4.40 o
   0   9   7         20.01         22.42         5.12 o
   1   9   7          2.61          1.45         4.28 o
   2   9   7         12.09         13.65         4.39 o
   3   9   7          3.61          5.17         5.07 o
   4   9   7          0.00          2.26         4.73 o
  -8  10   7          0.07          3.48         8.50 o
  -7  10   7          0.01          9.35         6.89 o
  -6  10   7          0.12          3.20         5.69 o
  -5  10   7          1.31          2.67         5.93 o
  -4  10   7         20.93         11.94         5.84 o
  -3  10   7         24.64         20.91         5.52 o
  -2  10   7          1.92          2.83         5.24 o
  -1  10   7          0.34          4.89         4.27 o
   0  10   7          2.86          9.72         4.25 o
   1  10   7          8.36         11.58         4.59 o
   2  10   7          1.29          1.87         4.99 o
   3  10   7          0.12          0.97         5.27 o
  -7  11   7          0.13          0.68         6.32 o
  -6  11   7          0.07          5.41         6.38 o
  -5  11   7          3.46          9.43         5.80 o
  -4  11   7          8.35          9.28         5.78 o
  -3  11   7          0.08          5.32         5.41 o
  -2  11   7          5.77         12.09         5.78 o
  -1  11   7          2.96          7.17         4.72 o
   0  11   7          3.24          5.73         4.62 o
   1  11   7          1.34         -1.29         5.39 o
  -4  12   7          0.52          2.31         6.03 o
  -3  12   7          0.27          7.37         5.71 o
  -2  12   7          2.29          6.64         5.49 o
  -3 -12   8          0.24          5.19         5.70 o
  -2 -12   8          3.84          2.78         5.39 o
  -1 -12   8         11.08         18.25         5.98 o
   0 -12   8          0.67          4.08         5.71 o
   1 -12   8          0.03         -0.24         5.18 o
   2 -12   8          3.97          5.34         5.03 o
   3 -12   8          2.58         11.29         5.34 o
   4 -12   8          0.61          6.11         5.38 o
   5 -12   8          3.69          2.81         5.27 o
  -5 -11   8          0.01          7.42         6.03 o
  -4 -11   8          0.90          5.26         5.80 o
  -3 -11   8          6.22          9.64         5.89 o
  -2 -11   8          2.70          0.73         6.03 o
  -1 -11   8          0.00          3.95         5.15 o
   0 -11   8          3.18          0.80         5.10 o
   1 -11   8          4.34          5.62         5.97 o
   2 -11   8          2.16          6.63         4.55 o
   3 -11   8         24.89         12.58         5.10 o
   4 -11   8         15.99         16.15         5.32 o
   5 -11   8          1.55          4.61         5.08 o
   6 -11   8          6.86          6.20         5.42 o
  -6 -10   8          0.00          2.24         6.36 o
  -5 -10   8          0.00          9.40         6.45 o
  -4 -10   8          0.00          3.64         5.57 o
  -3 -10   8          1.15          2.30         5.17 o
  -2 -10   8          1.63          5.18         5.04 o
  -1 -10   8         47.83         53.61         5.09 o
   0 -10   8          0.60          4.25         4.59 o
   1 -10   8         23.15         23.46         6.44 o
   2 -10   8          7.50          7.56         5.04 o
   3 -10   8         89.95         85.20         5.32 o
   4 -10   8          3.66         10.66         5.47 o
   5 -10   8          4.25         11.57         5.35 o
   6 -10   8          5.09          9.21         5.26 o
   7 -10   8          0.42          3.56         6.27 o
  -7  -9   8          1.33          4.33         6.48 o
  -6  -9   8          2.76          5.15         6.28 o
  -5  -9   8          0.80          5.09         5.51 o
  -4  -9   8         14.50         14.44         5.04 o
  -3  -9   8          0.04          4.35         5.19 o
  -2  -9   8          2.91          7.64         4.81 o
  -1  -9   8          0.53          1.99         6.16 o
   0  -9   8         87.92         79.27         5.95 o
   1  -9   8          7.70          8.06         4.84 o
   2  -9   8        121.91        123.79         5.41 o
   3  -9   8          9.81          8.07         4.88 o
   4  -9   8          0.37          0.97         4.87 o
   5  -9   8         16.83         16.27         5.12 o
   6  -9   8          3.75          9.55         6.30 o
   7  -9   8          0.53          6.90         5.64 o
   8  -9   8          0.52          1.65         6.16 o
  -8  -8   8          0.62          2.28         7.08 o
  -7  -8   8          9.74         11.33         6.46 o
  -6  -8   8          2.35          6.26         5.54 o
  -5  -8   8          0.49          4.66         5.76 o
  -4  -8   8          8.48          9.85         5.11 o
  -3  -8   8         49.04         53.02         7.11 o
  -2  -8   8         37.95         41.90         6.78 o
  -1  -8   8         96.35         80.36         6.36 o
   0  -8   8          3.01          3.09         6.29 o
   1  -8   8         83.67         90.00         5.19 o
   2  -8   8         37.49         40.60         4.82 o
   3  -8   8         83.70         90.50         5.04 o
   4  -8   8         12.64         11.21         4.80 o
   5  -8   8          0.30          0.51         5.08 o
   6  -8   8          1.91          2.85         5.79 o
   7  -8   8          0.05         -0.50         6.38 o
   8  -8   8          0.14         -5.72         6.74 o
  -9  -7   8          0.02         10.13        10.91 o
  -8  -7   8          0.41          2.62         7.50 o
  -7  -7   8          2.33          5.27         6.06 o
  -6  -7   8         15.56         18.85         5.72 o
  -5  -7   8          1.65          0.92         5.09 o
  -4  -7   8        168.89        173.12         7.99 o
  -3  -7   8         95.61        107.18         7.32 o
  -2  -7   8        226.37        203.40         6.96 o
  -1  -7   8         53.27         41.72         5.51 o
   0  -7   8         15.14         16.72         4.52 o
   1  -7   8         28.73         33.83         4.53 o
   2  -7   8         60.31         66.85         4.62 o
   3  -7   8         29.91         27.74         4.69 o
   4  -7   8          0.01         -1.96         4.60 o
   5  -7   8         12.83         16.98         5.01 o
   6  -7   8          6.27         12.08         6.10 o
   7  -7   8          0.77         -0.14         6.15 o
   8  -7   8          1.19          0.52         6.00 o
   9  -7   8          0.01          3.40         5.90 o
  -9  -6   8          2.26         14.65         8.73 o
  -8  -6   8          5.67          9.93         7.36 o
  -7  -6   8          1.12          7.17         6.07 o
  -6  -6   8          2.27          4.92         8.21 o
  -5  -6   8          3.33          6.46         7.28 o
  -4  -6   8          9.26          6.74         6.39 o
  -3  -6   8        160.18        139.11         6.83 o
  -2  -6   8          1.66          7.10         6.34 o
  -1  -6   8         13.20         18.11         7.01 o
   0  -6   8         57.02         54.51         4.41 o
   1  -6   8        168.99        159.72         5.48 o
   2  -6   8        111.33         99.61         4.98 o
   3  -6   8          3.50          2.88         5.27 o
   4  -6   8         42.71         28.71         4.69 o
   5  -6   8         15.72         19.12         4.78 o
   6  -6   8          1.78          1.96         5.02 o
   7  -6   8         11.10          8.75         4.95 o
   8  -6   8         18.26         20.36         6.04 o
   9  -6   8          0.09         -1.61         5.46 o
 -10  -5   8          0.85          5.30         9.04 o
  -9  -5   8          9.31         15.43         8.57 o
  -8  -5   8          3.58          3.62         7.57 o
  -7  -5   8        132.34        124.81         6.68 o
  -6  -5   8        123.74        141.08         9.59 o
  -5  -5   8        120.41        112.91         7.54 o
  -4  -5   8         68.04         57.06         7.22 o
  -3  -5   8         47.98         55.95         6.18 o
  -2  -5   8         33.11         37.64         6.45 o
  -1  -5   8         91.18        100.38         4.84 o
   0  -5   8         30.66         26.72         4.77 o
   1  -5   8         10.06         16.92         4.53 o
   2  -5   8         47.57         41.16         4.81 o
   3  -5   8         37.82         56.01         6.37 o
   4  -5   8          2.60          0.99         4.71 o
   5  -5   8         57.51         55.36         4.89 o
   6  -5   8         35.07         34.97         4.49 o
   7  -5   8         32.30         34.52         4.83 o
   8  -5   8         11.12          9.74         5.24 o
   9  -5   8          0.14         -1.23         5.61 o
 -10  -4   8          1.21          8.10        10.29 o
  -9  -4   8         12.82         17.46         8.42 o
  -8  -4   8          1.77          5.66         8.59 o
  -7  -4   8         17.55         15.90         9.37 o
  -6  -4   8         37.58         41.36         8.20 o
  -5  -4   8          0.14          3.99         6.72 o
  -4  -4   8         21.91         21.39         6.61 o
  -3  -4   8        148.69        156.81         6.54 o
  -2  -4   8        113.23        112.74         8.29 o
  -1  -4   8          0.48          2.53         4.53 o
   0  -4   8        257.26        255.10         5.46 o
   1  -4   8        130.91        151.52         4.95 o
   2  -4   8        231.26        188.47         6.68 o
   3  -4   8         33.46         27.07         4.25 o
   4  -4   8        123.31        105.49         4.47 o
   5  -4   8          6.92         11.46         4.49 o
   6  -4   8         11.70          9.33         4.28 o
   7  -4   8          1.15          6.34         4.53 o
   8  -4   8          6.52          7.11         5.00 o
   9  -4   8          0.90          2.72         5.35 o
 -11  -3   8          0.45         12.94         9.35 o
 -10  -3   8          2.24         12.31         8.57 o
  -9  -3   8         10.39         11.07         7.64 o
  -8  -3   8         13.45          7.48        15.12 o
  -7  -3   8         24.27         19.64        11.85 o
  -6  -3   8         13.93         13.31         7.55 o
  -5  -3   8          0.36          1.36         6.99 o
  -4  -3   8         10.28          9.35         6.34 o
  -3  -3   8        148.93        145.17         5.41 o
  -2  -3   8          8.96          6.45         4.54 o
  -1  -3   8         12.53         10.90         4.43 o
   0  -3   8        138.38        136.60         5.50 o
   1  -3   8        117.00        109.12         4.12 o
   2  -3   8          1.46          6.70         3.78 o
   3  -3   8        384.40        383.87         6.21 o
   4  -3   8         14.94         13.35         3.94 o
   5  -3   8          1.36          5.94         4.23 o
   6  -3   8         22.80         16.16         4.53 o
   7  -3   8         19.45         21.48         4.75 o
   8  -3   8          0.03          3.63         4.91 o
   9  -3   8          0.35          1.62         5.11 o
 -11  -2   8          3.06         14.81         9.04 o
 -10  -2   8          2.62          8.10        10.44 o
  -9  -2   8         15.20          9.74        12.34 o
  -8  -2   8         77.96         90.71        10.44 o
  -7  -2   8          3.18         -2.96        10.60 o
  -6  -2   8          0.99          2.30         6.95 o
  -5  -2   8         11.14         15.80         4.91 o
  -4  -2   8          8.35          9.46         4.50 o
  -3  -2   8        313.79        334.68         6.09 o
  -2  -2   8        189.92        176.20         5.33 o
  -1  -2   8        697.11        744.62         7.29 o
   0  -2   8       2091.14       2129.65        11.59 o
   1  -2   8         71.12         63.11         4.17 o
   2  -2   8          8.77          6.05         3.82 o
   3  -2   8          3.49          6.65         3.79 o
   4  -2   8          4.27          4.20         3.92 o
   5  -2   8         12.30          7.98         4.30 o
   6  -2   8         22.06         27.50         4.19 o
   7  -2   8         12.98         14.27         4.73 o
   8  -2   8          9.24         16.89         5.16 o
   9  -2   8          3.86          5.53         5.51 o
 -11  -1   8          7.41          6.55         8.73 o
 -10  -1   8          0.05          3.27         8.30 o
  -9  -1   8         22.46         17.61         9.15 o
  -8  -1   8         10.45         11.15         8.80 o
  -7  -1   8         93.61        100.11         6.44 o
  -6  -1   8        122.62        135.79         6.83 o
  -5  -1   8         14.96         15.69         5.16 o
  -4  -1   8          8.71         13.67         4.82 o
  -3  -1   8          2.49          8.86         4.54 o
  -2  -1   8         66.91         65.80         4.85 o
  -1  -1   8        321.13        351.18         5.44 o
   0  -1   8        388.35        425.08         5.39 o
   1  -1   8         32.76         35.21         3.78 o
   2  -1   8         70.35         56.09         4.09 o
   3  -1   8          9.93          8.59         4.05 o
   4  -1   8          0.94          2.53         3.68 o
   5  -1   8         39.93         30.72         4.23 o
   6  -1   8          0.00          2.02         3.93 o
   7  -1   8         22.74         27.21         4.44 o
   8  -1   8          0.00         11.19         5.10 o
   9  -1   8          2.66         -0.04         5.49 o
 -11   0   8          1.35          0.00         5.69 o
 -10   0   8          2.59          1.15         5.43 o
  -9   0   8         13.79          9.04         5.81 o
  -8   0   8          0.79          5.81         5.86 o
  -7   0   8         48.67         45.76         6.79 o
  -6   0   8         82.07         66.21         6.88 o
  -5   0   8         23.84         33.76         5.23 o
  -4   0   8         81.17         78.42         4.97 o
  -3   0   8        944.16       1013.82        12.40 o
  -2   0   8        735.48        725.98        10.21 o
  -1   0   8         96.04        102.30         4.31 o
   0   0   8          0.59          3.20         4.26 o
   1   0   8         45.11         36.64         3.70 o
   2   0   8          7.54          6.20         3.74 o
   3   0   8         16.68         31.73         4.02 o
   4   0   8          9.54         15.07         4.06 o
   5   0   8          1.37          3.40         4.33 o
   6   0   8          8.06          7.46         4.02 o
   7   0   8         13.52          5.48         4.76 o
   8   0   8         13.35         13.01         4.96 o
   9   0   8          0.14         -0.07         4.91 o
 -12   1   8          0.20          2.32         6.71 o
 -11   1   8         11.37         11.65         6.06 o
 -10   1   8          0.37          0.43         5.78 o
  -9   1   8         18.38         25.92         5.65 o
  -8   1   8          6.38          5.16         5.34 o
  -7   1   8         11.61         14.89         5.02 o
  -6   1   8         32.89         44.55         6.65 o
  -5   1   8         14.39         14.96         9.04 o
  -4   1   8        569.02        561.63         8.31 o
  -3   1   8          0.34         -0.58         4.18 o
  -2   1   8          3.29         10.68         3.64 o
  -1   1   8          0.14          1.11         3.83 o
   0   1   8          0.65         10.31         3.95 o
   1   1   8         16.38         18.48         3.77 o
   2   1   8         38.85         33.40         3.66 o
   3   1   8          1.39         -1.72         3.83 o
   4   1   8          9.43         17.28         3.88 o
   5   1   8          0.17          5.16         4.15 o
   6   1   8         27.31         22.91         4.21 o
   7   1   8          0.06         -0.74         4.18 o
   8   1   8         21.72         23.38         4.82 o
   9   1   8          0.63          2.48         5.66 o
 -12   2   8          1.13          3.94         6.54 o
 -11   2   8         32.82         36.68         5.91 o
 -10   2   8          0.01          5.09         6.22 o
  -9   2   8         22.90         19.94         5.46 o
  -8   2   8          2.46          3.31         5.04 o
  -7   2   8          5.90         14.35         5.09 o
  -6   2   8          2.52          2.06         5.07 o
  -5   2   8          4.16          0.91         5.92 o
  -4   2   8          8.93         12.26         4.84 o
  -3   2   8         15.68         20.89         4.63 o
  -2   2   8          0.01         -2.50         4.22 o
  -1   2   8          0.68          6.21         3.51 o
   0   2   8          2.82          7.50         3.83 o
   1   2   8         50.04         44.91         3.95 o
   2   2   8          0.00          3.36         3.79 o
   3   2   8          2.72          0.27         3.83 o
   4   2   8         85.08         77.84         4.45 o
   5   2   8          0.34         -1.05         4.29 o
   6   2   8          7.12          4.71         4.34 o
   7   2   8         13.10          4.69         4.46 o
   8   2   8         17.49         20.48         4.74 o
   9   2   8          1.79          2.26         5.49 o
 -12   3   8          0.03          1.26         6.24 o
 -11   3   8         11.63         10.96         5.50 o
 -10   3   8          0.32          1.95         6.00 o
  -9   3   8         61.34         53.07         5.93 o
  -8   3   8          1.78          0.59         5.46 o
  -7   3   8          0.84          8.30         5.20 o
  -6   3   8          2.47          4.99         4.84 o
  -5   3   8         57.23         41.94         8.45 o
  -4   3   8          2.84          2.41         4.70 o
  -3   3   8          7.09         12.42         4.23 o
  -2   3   8        140.55        165.78         5.15 o
  -1   3   8          1.14          0.59         4.70 o
   0   3   8          3.80          6.53         4.04 o
   1   3   8         42.57         44.41         4.63 o
   2   3   8          5.79          8.01         3.64 o
   3   3   8          2.62          8.82         3.83 o
   4   3   8         42.81         37.58         4.54 o
   5   3   8          0.50          3.26         4.71 o
   6   3   8          2.98          4.40         4.96 o
   7   3   8          0.00          0.69         5.19 o
   8   3   8          6.17          4.25         5.82 o
 -11   4   8          4.25          8.20         6.25 o
 -10   4   8          3.06          4.69         6.00 o
  -9   4   8         44.59         41.39         5.56 o
  -8   4   8          2.93          2.92         5.55 o
  -7   4   8         33.85         30.65         5.00 o
  -6   4   8         10.05         10.20         4.54 o
  -5   4   8          3.96          3.72         4.00 o
  -4   4   8         50.59         40.88         3.97 o
  -3   4   8         62.20         70.26         4.78 o
  -2   4   8         17.06         22.14         4.14 o
  -1   4   8          2.97          4.26         4.14 o
   0   4   8         45.99         48.50         4.77 o
   1   4   8         24.54         15.84         4.29 o
   2   4   8         10.39         10.67         6.08 o
   3   4   8          3.42          4.04         4.79 o
   4   4   8         19.28         22.01         4.49 o
   5   4   8         12.13          3.28         4.89 o
   6   4   8          7.71          9.64         5.10 o
   7   4   8          1.64          3.81         5.21 o
   8   4   8          0.00          8.69         6.44 o
 -11   5   8          0.43          1.26         6.70 o
 -10   5   8          1.78          6.58         6.03 o
  -9   5   8          0.12          2.97         6.02 o
  -8   5   8          0.55          0.33         5.09 o
  -7   5   8          3.48          6.04         4.59 o
  -6   5   8         78.09         80.82         4.65 o
  -5   5   8          2.39          5.35         4.26 o
  -4   5   8          8.24          7.97         3.88 o
  -3   5   8          0.09          3.02         3.58 o
  -2   5   8          1.75          7.72         4.47 o
  -1   5   8          5.44         12.31         5.00 o
   0   5   8         14.69         15.82         4.56 o
   1   5   8          0.79          2.98         4.69 o
   2   5   8          0.53          3.71         4.93 o
   3   5   8          1.61          6.47         4.88 o
   4   5   8          0.12          5.57         4.53 o
   5   5   8          6.13          9.55         5.41 o
   6   5   8          0.02          6.34         5.23 o
   7   5   8          0.47          1.56         5.52 o
 -11   6   8          4.10          5.38         6.43 o
 -10   6   8          0.42          4.96         6.27 o
  -9   6   8          8.24          7.80         5.65 o
  -8   6   8          0.46          0.68         4.87 o
  -7   6   8          1.44          4.51         6.49 o
  -6   6   8         28.19         40.55         4.55 o
  -5   6   8          4.02          2.47         4.10 o
  -4   6   8         23.17         23.30         4.11 o
  -3   6   8          2.97          5.09         3.98 o
  -2   6   8          0.00          0.13         3.82 o
  -1   6   8         10.01          9.10         3.97 o
   0   6   8          0.22          3.19         4.10 o
   1   6   8          3.25          6.49         4.08 o
   2   6   8          0.00          4.65         3.95 o
   3   6   8          1.97         -0.73         4.12 o
   4   6   8          0.07          1.85         4.23 o
   5   6   8          1.20          0.80         4.10 o
   6   6   8          4.87         -0.96         4.64 o
 -10   7   8          0.62         13.50        10.68 o
  -9   7   8         20.19         30.54         8.19 o
  -8   7   8          1.79         12.49         7.33 o
  -7   7   8         28.19         19.85         5.07 o
  -6   7   8          9.75          9.42         5.09 o
  -5   7   8          9.87         11.25         5.00 o
  -4   7   8         20.91         21.84         4.18 o
  -3   7   8          1.96          3.50         3.94 o
  -2   7   8          7.15          5.56         3.90 o
  -1   7   8          0.19          4.23         4.09 o
   0   7   8         16.71         15.20         3.95 o
   1   7   8         11.61          7.89         3.89 o
   2   7   8          0.12          4.02         3.89 o
   3   7   8          4.59          5.99         4.21 o
   4   7   8          8.57          4.06         4.30 o
   5   7   8          0.05          4.07         4.56 o
   6   7   8          7.12          3.66         5.07 o
 -10   8   8          1.14          8.91         7.72 o
  -9   8   8          6.60          4.67         8.09 o
  -8   8   8          0.74          5.57         7.53 o
  -7   8   8         22.85         17.11         5.68 o
  -6   8   8          0.14          5.46         5.45 o
  -5   8   8          0.16          1.49         5.24 o
  -4   8   8          0.01          3.59         4.60 o
  -3   8   8          6.42          9.10         4.04 o
  -2   8   8          0.01          6.19         4.56 o
  -1   8   8          0.20          1.91         3.99 o
   0   8   8          0.44          3.98         4.23 o
   1   8   8          1.05         -1.13         4.30 o
   2   8   8          1.17          8.70         4.25 o
   3   8   8          0.77          1.44         4.63 o
   4   8   8          6.94          2.04         4.58 o
   5   8   8          0.45         -5.06         5.29 o
  -9   9   8          2.60         10.05         7.88 o
  -8   9   8          0.03          7.69         7.58 o
  -7   9   8          0.50          5.01         6.30 o
  -6   9   8          0.35         -0.47         5.62 o
  -5   9   8          4.89          7.93         5.39 o
  -4   9   8          0.01          2.04         4.96 o
  -3   9   8          0.03          5.00         4.24 o
  -2   9   8          0.75          4.83         3.97 o
  -1   9   8          0.94          2.69         4.23 o
   0   9   8          0.36          0.75         4.33 o
   1   9   8          2.47         -2.47         4.17 o
   2   9   8          0.27          1.36         4.56 o
   3   9   8          0.28          4.84         4.67 o
  -8  10   8          0.03          8.06         7.50 o
  -7  10   8          0.20         -2.32         6.29 o
  -6  10   8          0.28          2.38         6.05 o
  -5  10   8          0.01          4.32         5.55 o
  -4  10   8          0.08          9.85         5.57 o
  -3  10   8          4.15          8.49         4.71 o
  -2  10   8          9.21         14.85         4.41 o
  -1  10   8          5.88          4.85         4.46 o
   0  10   8          0.95          6.82         4.64 o
   1  10   8          2.52          5.11         5.18 o
   2  10   8          0.17          2.84         5.04 o
  -6  11   8          0.22          0.77         6.12 o
  -5  11   8          4.18          8.28         5.57 o
  -4  11   8          0.04          3.90         5.92 o
  -3  11   8         17.98          9.55         4.57 o
  -2  11   8         10.32          9.16         4.57 o
  -1  11   8          3.17          8.79         4.73 o
   0  11   8          0.25          2.02         4.69 o
  -2 -12   9          0.14          4.16         5.50 o
  -1 -12   9          0.62          5.14         5.48 o
   0 -12   9          4.01          5.22         5.96 o
   1 -12   9          0.86          4.56         4.96 o
   2 -12   9          0.00          1.23         5.18 o
   3 -12   9          0.07          6.44         5.02 o
  -4 -11   9          0.32          1.79         5.96 o
  -3 -11   9          1.15          1.40         5.40 o
  -2 -11   9          2.98          2.41         5.30 o
  -1 -11   9         13.55         10.96         5.66 o
   0 -11   9         15.25         11.28         5.22 o
   1 -11   9          3.32          9.77         4.34 o
   2 -11   9          1.98          2.93         5.05 o
   3 -11   9          0.76          4.92         5.03 o
   4 -11   9          0.98          2.20         4.84 o
   5 -11   9          3.20          3.32         4.93 o
  -6 -10   9          0.50          3.86         6.15 o
  -5 -10   9          0.00          1.46         6.30 o
  -4 -10   9          1.72          0.75         5.48 o
  -3 -10   9          2.39          3.04         5.48 o
  -2 -10   9          2.24          1.38         5.46 o
  -1 -10   9          5.61          6.76         6.40 o
   0 -10   9         10.03         17.65         6.67 o
   1 -10   9         20.83         16.67         5.28 o
   2 -10   9          0.74          0.04         5.02 o
   3 -10   9          4.11          2.93         5.10 o
   4 -10   9          0.11          2.63         5.30 o
   5 -10   9         19.78         15.75         5.54 o
   6 -10   9          0.18          3.26         6.14 o
  -7  -9   9          0.00          2.45         7.37 o
  -6  -9   9          7.06         10.42         6.58 o
  -5  -9   9          1.93          2.09         5.46 o
  -4  -9   9          1.17          5.64         5.46 o
  -3  -9   9          0.81          3.66         7.27 o
  -2  -9   9          8.17          9.67         6.37 o
  -1  -9   9          1.21         12.85         5.76 o
   0  -9   9          3.85          6.93         5.75 o
   1  -9   9         55.96         41.39         5.48 o
   2  -9   9         80.07         87.98         6.59 o
   3  -9   9         10.06          9.01         5.30 o
   4  -9   9         26.51         24.75         6.14 o
   5  -9   9          1.93         10.26         5.04 o
   6  -9   9          0.33          6.27         5.69 o
   7  -9   9          1.05         -0.88         5.95 o
  -8  -8   9          0.19          2.12         7.16 o
  -7  -8   9          2.66          3.80         6.38 o
  -6  -8   9          3.24          3.88         5.82 o
  -5  -8   9          1.35          5.74         5.30 o
  -4  -8   9         12.03          9.09         6.41 o
  -3  -8   9         74.96         75.46         6.51 o
  -2  -8   9          0.84          1.14         5.45 o
  -1  -8   9         52.51         62.08         5.95 o
   0  -8   9         79.41         75.24         5.38 o
   1  -8   9        107.05        111.75         6.32 o
   2  -8   9         37.59         47.54         5.27 o
   3  -8   9          1.74          1.08         5.09 o
   4  -8   9          4.52          9.11         4.94 o
   5  -8   9         28.16         26.04         5.25 o
   6  -8   9          4.13          6.14         5.28 o
   7  -8   9          0.32         -1.12         5.98 o
   8  -8   9          0.00         -0.44         6.88 o
  -8  -7   9          0.06          1.14         6.99 o
  -7  -7   9          0.71          1.22         6.70 o
  -6  -7   9          1.95          2.81         5.70 o
  -5  -7   9          1.45         10.68         6.94 o
  -4  -7   9          9.52         10.49         6.89 o
  -3  -7   9          1.81          6.53         6.67 o
  -2  -7   9         54.40         63.31         6.72 o
  -1  -7   9          8.64          2.99         4.50 o
   0  -7   9        219.17        229.27         6.09 o
   1  -7   9         31.74         22.23         4.59 o
   2  -7   9          1.65          1.83         4.60 o
   3  -7   9          4.97         12.97         5.30 o
   4  -7   9         30.58         33.67         4.86 o
   5  -7   9          1.10          2.12         4.99 o
   6  -7   9          8.28          5.42         5.74 o
   7  -7   9          0.39          7.43         5.74 o
   8  -7   9          0.23          7.02         6.22 o
  -9  -6   9          0.56         -6.55         9.51 o
  -8  -6   9          0.00         -3.99         7.56 o
  -7  -6   9         12.96         16.25         5.84 o
  -6  -6   9          1.61          3.51         7.79 o
  -5  -6   9          0.08         -2.05         6.83 o
  -4  -6   9          6.58         10.06         6.94 o
  -3  -6   9          0.40         -6.32         6.45 o
  -2  -6   9         26.22         18.35         5.29 o
  -1  -6   9         46.51         46.45         4.74 o
   0  -6   9         54.86         57.50         4.55 o
   1  -6   9         28.43         29.38         4.41 o
   2  -6   9         77.44         71.00         4.67 o
   3  -6   9        140.92        137.38         5.03 o
   4  -6   9        156.18        162.35         5.66 o
   5  -6   9          0.97          6.93         5.18 o
   6  -6   9         14.95         11.27         5.13 o
   7  -6   9          5.33          7.09         5.59 o
   8  -6   9          0.57          1.73         5.90 o
   9  -6   9          0.10          1.26         6.83 o
 -10  -5   9          0.03          3.58         9.04 o
  -9  -5   9          1.64          4.68         8.88 o
  -8  -5   9          0.56          2.66         7.16 o
  -7  -5   9         18.33         18.71         8.37 o
  -6  -5   9         22.19         26.86         7.54 o
  -5  -5   9        151.15        149.81         7.66 o
  -4  -5   9          0.16          1.87         6.89 o
  -3  -5   9         32.97         35.29         6.39 o
  -2  -5   9          6.21          7.83         4.25 o
  -1  -5   9         40.78         42.17         4.54 o
   0  -5   9         13.58         21.09         4.90 o
   1  -5   9          8.39         12.12         4.70 o
   2  -5   9        113.54        123.96         4.92 o
   3  -5   9         18.58         20.97         4.28 o
   4  -5   9          6.57          6.93         4.93 o
   5  -5   9          0.11         10.09         4.25 o
   6  -5   9          0.77          3.98         4.26 o
   7  -5   9          0.15          0.11         4.64 o
   8  -5   9          0.18          4.25         4.88 o
   9  -5   9          3.00          3.34         5.97 o
 -10  -4   9          1.17         -3.74        10.60 o
  -9  -4   9          4.76         11.69         8.42 o
  -8  -4   9          0.19         -5.30        12.47 o
  -7  -4   9         36.57         26.11         8.74 o
  -6  -4   9        153.43        134.51         7.82 o
  -5  -4   9          3.80          8.36         6.89 o
  -4  -4   9          5.98          5.30         5.40 o
  -3  -4   9         22.10         25.18         4.75 o
  -2  -4   9          0.33          1.39         4.70 o
  -1  -4   9          7.42         11.33         4.14 o
   0  -4   9         90.30         82.38         4.82 o
   1  -4   9         20.52         23.01         4.54 o
   2  -4   9         58.40         57.31         4.74 o
   3  -4   9          1.25          3.16         3.93 o
   4  -4   9         26.24         23.98         4.13 o
   5  -4   9          6.21         -0.01         4.05 o
   6  -4   9         43.43         38.99         4.39 o
   7  -4   9          0.73          5.93         4.88 o
   8  -4   9          0.04          4.73         4.54 o
   9  -4   9          0.17          4.07         5.28 o
 -11  -3   9          1.15         14.81        10.91 o
 -10  -3   9          3.23          1.71         8.88 o
  -9  -3   9          5.05          4.04        12.71 o
  -8  -3   9         19.00         26.34        12.78 o
  -7  -3   9        111.03         96.01        12.78 o
  -6  -3   9         16.21          8.29         6.72 o
  -5  -3   9         18.01         20.07         5.11 o
  -4  -3   9          8.09         13.01         4.79 o
  -3  -3   9         10.29         13.71         4.83 o
  -2  -3   9        118.27        133.60         5.05 o
  -1  -3   9         57.95         65.24         4.82 o
   0  -3   9        167.83        178.45         5.01 o
   1  -3   9         30.73         30.73         3.62 o
   2  -3   9         53.29         45.02         3.97 o
   3  -3   9         68.09         65.66         4.18 o
   4  -3   9         38.01         33.76         4.22 o
   5  -3   9         21.59         30.41         4.33 o
   6  -3   9         66.58         64.27         4.81 o
   7  -3   9          0.10          7.05         4.64 o
   8  -3   9          3.08          2.71         4.93 o
   9  -3   9          2.57          2.60         5.37 o
 -11  -2   9          5.08         13.72        11.22 o
 -10  -2   9          1.37          0.00         8.57 o
  -9  -2   9          8.57         10.46        10.30 o
  -8  -2   9        115.28        108.64        14.18 o
  -7  -2   9          1.76         -2.45         6.47 o
  -6  -2   9         66.43         68.59         5.61 o
  -5  -2   9         15.33         15.23         4.94 o
  -4  -2   9          2.75          8.64         4.40 o
  -3  -2   9          6.99          9.30         4.74 o
  -2  -2   9         23.38         24.28         4.43 o
  -1  -2   9        218.56        223.86         5.57 o
   0  -2   9         15.72         13.25         3.98 o
   1  -2   9         64.19         54.89         3.94 o
   2  -2   9        150.96        157.16         4.34 o
   3  -2   9          0.00         -1.46         3.91 o
   4  -2   9         67.56         77.64         4.16 o
   5  -2   9          4.50          8.24         4.00 o
   6  -2   9         46.05         35.54         4.11 o
   7  -2   9          7.09          5.12         4.51 o
   8  -2   9          2.07          6.18         4.92 o
   9  -2   9          0.62          1.23         5.09 o
 -11  -1   9          1.22          6.67         6.89 o
 -10  -1   9          3.19          4.14         6.65 o
  -9  -1   9         20.50         28.19         6.71 o
  -8  -1   9         25.10         11.76         6.21 o
  -7  -1   9          3.26          2.96         6.65 o
  -6  -1   9          0.30          1.51         6.03 o
  -5  -1   9         20.11         22.18         4.95 o
  -4  -1   9          2.55          5.83         4.20 o
  -3  -1   9         83.66         82.52         5.00 o
  -2  -1   9          8.99         11.43         4.22 o
  -1  -1   9        258.87        259.78         4.55 o
   0  -1   9          1.43          2.74         3.73 o
   1  -1   9        324.41        332.27         6.87 o
   2  -1   9         14.59         20.10         3.86 o
   3  -1   9         12.05          2.95         4.11 o
   4  -1   9          0.52          0.90         4.24 o
   5  -1   9          6.99         12.26         4.10 o
   6  -1   9         19.51         25.28         4.26 o
   7  -1   9         14.67         17.31         4.58 o
   8  -1   9          0.82          1.08         5.14 o
   9  -1   9          1.97          4.80         5.14 o
 -11   0   9          0.05          6.52         5.57 o
 -10   0   9          2.31          5.47         6.95 o
  -9   0   9          0.04          3.56         6.37 o
  -8   0   9          4.41         11.01         5.71 o
  -7   0   9          1.59          1.40         5.87 o
  -6   0   9         59.61         56.20         6.31 o
  -5   0   9         22.43         19.69         5.62 o
  -4   0   9         72.50         72.84         4.56 o
  -3   0   9         84.05         85.67         4.65 o
  -2   0   9        201.93        218.00         4.50 o
  -1   0   9         91.92         94.17         3.95 o
   0   0   9         13.00         11.65         3.51 o
   1   0   9         48.21         60.92         3.95 o
   2   0   9         15.71         21.72         3.79 o
   3   0   9         44.20         30.89         4.04 o
   4   0   9          0.16          2.24         4.15 o
   5   0   9         10.79         14.18         4.45 o
   6   0   9         15.33         24.33         4.96 o
   7   0   9          0.09          5.65         5.04 o
   8   0   9          0.19          6.21         4.88 o
   9   0   9          3.03          2.18         4.96 o
 -11   1   9          0.45          2.69         5.67 o
 -10   1   9          6.27          7.04         6.13 o
  -9   1   9        105.84        107.60         6.26 o
  -8   1   9         57.78         51.55         5.44 o
  -7   1   9         35.43         34.28         6.13 o
  -6   1   9          2.62          0.66         5.79 o
  -5   1   9          0.04          3.70         5.57 o
  -4   1   9          3.04          5.87         5.18 o
  -3   1   9         37.16         39.68         4.13 o
  -2   1   9        687.08        653.77        10.64 o
  -1   1   9         12.08         11.99         3.78 o
   0   1   9         90.95         90.73         4.50 o
   1   1   9          8.02         12.00         3.78 o
   2   1   9         50.67         63.25         4.29 o
   3   1   9         31.56         34.52         3.87 o
   4   1   9          2.50          4.19         4.04 o
   5   1   9         18.28         23.19         4.69 o
   6   1   9          7.27         12.52         4.63 o
   7   1   9          0.57          6.57         4.58 o
   8   1   9          8.02         11.27         5.12 o
 -11   2   9          4.32          3.24         7.03 o
 -10   2   9          5.06          6.39         6.62 o
  -9   2   9         97.57         97.59         6.31 o
  -8   2   9         18.87         12.90         5.55 o
  -7   2   9          6.37         11.16         4.77 o
  -6   2   9          0.23         -0.94         5.07 o
  -5   2   9        116.85        137.22         6.66 o
  -4   2   9        122.26        119.03         7.98 o
  -3   2   9         25.43         34.89         4.71 o
  -2   2   9         29.28         39.66         4.72 o
  -1   2   9          8.04          3.59         3.48 o
   0   2   9          1.65          7.24         3.90 o
   1   2   9         16.05         28.05         3.78 o
   2   2   9         26.23         31.86         4.07 o
   3   2   9          1.04          3.24         3.98 o
   4   2   9          0.80         -2.72         3.98 o
   5   2   9          7.20          8.35         4.16 o
   6   2   9          0.00          0.22         4.79 o
   7   2   9          0.13          5.94         4.62 o
   8   2   9          4.38          8.10         5.15 o
 -11   3   9         19.04         17.38         6.54 o
 -10   3   9          3.30          7.70         6.03 o
  -9   3   9         44.64         43.27         5.59 o
  -8   3   9         13.35         12.06         5.14 o
  -7   3   9         17.98         13.79         4.92 o
  -6   3   9         94.20         85.85         5.80 o
  -5   3   9         12.71         15.52         4.48 o
  -4   3   9          6.98          1.79         4.72 o
  -3   3   9         40.32         48.00         4.67 o
  -2   3   9         11.98          6.17         4.22 o
  -1   3   9          5.53          3.64         4.26 o
   0   3   9         49.06         38.51         4.64 o
   1   3   9          0.00         -2.03         4.27 o
   2   3   9          0.05         -1.34         4.12 o
   3   3   9         14.43         15.51         4.00 o
   4   3   9          4.83          9.11         4.07 o
   5   3   9          0.06          4.74         4.19 o
   6   3   9          1.80         12.50         5.57 o
   7   3   9          0.85          2.06         5.26 o
   8   3   9          0.01          3.70         5.75 o
 -11   4   9          0.47          6.26         6.73 o
 -10   4   9          3.78          6.49         6.28 o
  -9   4   9          5.33          8.67         5.44 o
  -8   4   9          1.34          7.11         5.28 o
  -7   4   9         14.79         18.68         5.25 o
  -6   4   9          9.21          4.70         4.92 o
  -5   4   9          0.01          3.61         4.21 o
  -4   4   9         11.16         13.26         4.90 o
  -3   4   9          0.02          2.07         4.20 o
  -2   4   9         15.09          6.96         4.55 o
  -1   4   9          0.51          2.04         4.65 o
   0   4   9          0.70          3.79         4.32 o
   1   4   9          0.37          0.74         4.36 o
   2   4   9         25.07         33.64         4.63 o
   3   4   9         12.59         10.98         4.31 o
   4   4   9          1.01          0.78         5.51 o
   5   4   9          5.38          5.97         5.15 o
   6   4   9          9.46         16.09         5.57 o
   7   4   9          3.07          4.88         5.13 o
 -11   5   9          2.53         10.16         6.38 o
 -10   5   9          0.93          4.17         5.76 o
  -9   5   9          0.60          1.97         5.88 o
  -8   5   9          1.72          6.07         5.13 o
  -7   5   9          0.59          9.32         5.14 o
  -6   5   9          0.00         -0.20         4.32 o
  -5   5   9          0.13          6.54         3.97 o
  -4   5   9         63.22         50.88         8.42 o
  -3   5   9          2.27          4.85         3.86 o
  -2   5   9          0.87          7.04         4.64 o
  -1   5   9         25.43         25.74         4.84 o
   0   5   9          0.64         -2.81         4.64 o
   1   5   9          9.73          4.29         4.67 o
   2   5   9         18.90         21.14         5.52 o
   3   5   9          0.63          2.92         5.05 o
   4   5   9          5.70          6.39         4.88 o
   5   5   9          0.14          7.14         5.21 o
   6   5   9          8.82          9.56         5.44 o
 -10   6   9          0.00          4.35         6.14 o
  -9   6   9         15.02         16.02         6.24 o
  -8   6   9          2.94          8.42         4.89 o
  -7   6   9          7.91          8.85         4.96 o
  -6   6   9          2.07          6.68         4.55 o
  -5   6   9          7.23          7.57         4.04 o
  -4   6   9         10.58         10.25         3.76 o
  -3   6   9          3.39          6.99         4.05 o
  -2   6   9          6.60          7.32         4.00 o
  -1   6   9         16.13         14.11         4.00 o
   0   6   9          1.06          3.07         4.41 o
   1   6   9         11.26          6.78         4.53 o
   2   6   9          7.91         12.46         5.37 o
   3   6   9          1.50         -4.39         4.68 o
   4   6   9          4.24          5.33         4.76 o
   5   6   9          0.97          3.99         4.79 o
   6   6   9          0.33          6.26         4.75 o
 -10   7   9          2.45          6.15         6.77 o
  -9   7   9         19.46         23.19         6.48 o
  -8   7   9         14.36         15.29         5.62 o
  -7   7   9         13.94         16.47         4.56 o
  -6   7   9          0.16          5.81         4.53 o
  -5   7   9          0.51          8.01         4.52 o
  -4   7   9          0.52          1.57         3.93 o
  -3   7   9         17.05         11.67         3.98 o
  -2   7   9          9.02          8.33         3.93 o
  -1   7   9          0.79          6.49         3.80 o
   0   7   9          0.66          5.47         4.21 o
   1   7   9          1.54          1.31         4.74 o
   2   7   9          0.10          3.15         4.19 o
   3   7   9          0.99          4.48         4.54 o
   4   7   9          0.00          2.82         4.53 o
   5   7   9          0.00          2.94         4.68 o
  -9   8   9          2.92          8.88         5.41 o
  -8   8   9          3.08          8.05         5.64 o
  -7   8   9          7.53          4.35         4.95 o
  -6   8   9          1.63          0.75         4.39 o
  -5   8   9          5.38          4.61         4.60 o
  -4   8   9          0.04          4.22         4.36 o
  -3   8   9          3.88          8.02         4.12 o
  -2   8   9          0.82          2.88         4.32 o
  -1   8   9          0.26          3.53         4.32 o
   0   8   9          2.33          8.54         4.39 o
   1   8   9          0.54          8.70         4.36 o
   2   8   9          1.00         11.10         4.30 o
   3   8   9          0.03          6.07         4.64 o
   4   8   9          0.20          6.22         5.07 o
  -8   9   9          0.37         -0.52         7.43 o
  -7   9   9          3.88          4.66         5.14 o
  -6   9   9          4.63          9.82         4.67 o
  -5   9   9          1.01          3.29         4.54 o
  -4   9   9          0.91          2.05         4.39 o
  -3   9   9          0.57          5.08         4.26 o
  -2   9   9          1.18         -1.14         4.15 o
  -1   9   9          0.25          8.27         4.39 o
   0   9   9          0.01          9.64         5.06 o
   1   9   9          0.77          1.85         4.33 o
   2   9   9          1.03          2.39         4.87 o
   3   9   9          0.03          2.60         4.94 o
  -7  10   9          0.02          1.85         6.15 o
  -6  10   9          1.07          7.08         4.87 o
  -5  10   9          0.78          3.05         4.77 o
  -4  10   9          0.00          1.90         4.30 o
  -3  10   9          0.02          2.43         5.00 o
  -2  10   9          2.04          1.69         4.58 o
  -1  10   9          0.46          0.03         4.46 o
   0  10   9          0.77          2.50         4.40 o
   1  10   9          0.08         -2.12         4.84 o
  -4  11   9          0.00         -0.13         5.07 o
  -3  11   9          6.91         10.05         4.79 o
  -2  11   9          0.00          2.36         4.62 o
   0 -12  10          0.90          9.05         5.18 o
   1 -12  10          0.23          6.21         4.74 o
   2 -12  10          0.63          7.36         4.99 o
  -3 -11  10          0.64          0.90         5.96 o
  -2 -11  10          0.01          3.15         6.27 o
  -1 -11  10          1.68          1.68         5.62 o
   0 -11  10          2.70          0.83         4.64 o
   1 -11  10          0.45         -1.51         5.33 o
   2 -11  10          2.76          4.68         5.48 o
   3 -11  10          0.24          2.72         5.85 o
   4 -11  10          0.34         -1.42         5.57 o
  -5 -10  10          0.31         -1.20         5.98 o
  -4 -10  10          0.10         -2.02         6.03 o
  -3 -10  10          0.65          4.77         5.16 o
  -2 -10  10          4.33          7.17         6.54 o
  -1 -10  10          4.51         11.07         6.59 o
   0 -10  10          0.02         -5.80         5.06 o
   1 -10  10          0.04          3.10         5.13 o
   2 -10  10          3.82          5.60         5.17 o
   3 -10  10          0.26          7.04         5.64 o
   4 -10  10          0.36          2.77         5.21 o
   5 -10  10          5.26          7.69         5.40 o
   6 -10  10          0.62          2.36         5.82 o
  -6  -9  10          3.24          5.53         5.92 o
  -5  -9  10          4.92         13.02         5.57 o
  -4  -9  10         10.58         14.60         7.49 o
  -3  -9  10         19.19         17.47         6.36 o
  -2  -9  10         19.56          8.81         5.95 o
  -1  -9  10          2.88          6.59         4.34 o
   0  -9  10          0.21          1.18         5.34 o
   1  -9  10         24.51         25.20         5.17 o
   2  -9  10          0.67          3.06         5.85 o
   3  -9  10         38.22         25.88         5.45 o
   4  -9  10         13.37         14.98         5.08 o
   5  -9  10          0.30          5.17         5.37 o
   6  -9  10          4.90          2.20         5.65 o
   7  -9  10          0.89          1.81         5.94 o
  -7  -8  10          0.49          0.13         6.11 o
  -6  -8  10          3.27          5.60         5.90 o
  -5  -8  10          0.51         -2.58         7.27 o
  -4  -8  10          0.28          9.86         7.11 o
  -3  -8  10         99.19         97.41         7.44 o
  -2  -8  10         13.91          9.89         6.43 o
  -1  -8  10         46.20         43.70         5.16 o
   0  -8  10         16.35         25.66         4.89 o
   1  -8  10          0.07         -1.09         4.82 o
   2  -8  10          0.37          2.09         5.00 o
   3  -8  10         78.91         85.81         5.19 o
   4  -8  10         13.65         30.49         6.19 o
   5  -8  10          0.15          3.62         5.02 o
   6  -8  10          2.43          4.08         6.07 o
   7  -8  10          0.06         -2.81         5.84 o
  -8  -7  10          0.34          1.03         7.51 o
  -7  -7  10          0.01          2.44         6.15 o
  -6  -7  10          2.96          9.21         7.85 o
  -5  -7  10          3.83          9.98         7.05 o
  -4  -7  10          0.52          1.14         6.72 o
  -3  -7  10         18.29         23.63         6.22 o
  -2  -7  10          0.00          3.29         5.04 o
  -1  -7  10         27.54         25.41         4.95 o
   0  -7  10          2.43         10.04         4.55 o
   1  -7  10         15.73         11.03         4.53 o
   2  -7  10         31.13         50.29         5.64 o
   3  -7  10          2.74          6.08         4.75 o
   4  -7  10          0.45          1.85         4.84 o
   5  -7  10          0.00          1.49         5.36 o
   6  -7  10          0.23          3.96         5.97 o
   7  -7  10          2.37          6.15         5.69 o
   8  -7  10          0.28         -0.23         5.83 o
  -9  -6  10          3.37         17.46         9.20 o
  -8  -6  10          0.00          6.38         6.47 o
  -7  -6  10          0.16          2.58         7.72 o
  -6  -6  10         19.91         18.19         7.92 o
  -5  -6  10          0.77          3.44         6.03 o
  -4  -6  10          7.93         12.65         6.14 o
  -3  -6  10         19.89         29.74         5.43 o
  -2  -6  10          9.94          6.65         4.75 o
  -1  -6  10          0.98          7.86         4.85 o
   0  -6  10         32.73         38.94         5.78 o
   1  -6  10         14.24          6.09         4.58 o
   2  -6  10         23.47         30.85         5.55 o
   3  -6  10         50.23         57.14         5.35 o
   4  -6  10         12.79         10.96         5.23 o
   5  -6  10          0.07         -0.36         5.46 o
   6  -6  10          8.91          7.93         5.27 o
   7  -6  10          0.01         -0.50         5.83 o
   8  -6  10          0.54          7.42         6.10 o
  -9  -5  10          1.41          4.20         8.07 o
  -8  -5  10          9.20         14.18        14.03 o
  -7  -5  10          0.02          6.31         8.16 o
  -6  -5  10         27.13         23.64         7.57 o
  -5  -5  10          1.87          5.24         7.17 o
  -4  -5  10         69.53         68.70         5.01 o
  -3  -5  10         15.82         11.01         4.45 o
  -2  -5  10          0.03          3.98         4.32 o
  -1  -5  10         52.63         55.07         4.82 o
   0  -5  10         31.85         30.15         4.56 o
   1  -5  10         19.34         20.10         4.95 o
   2  -5  10         13.29         19.27         4.31 o
   3  -5  10         49.14         50.52         4.86 o
   4  -5  10          8.40         12.16         4.84 o
   5  -5  10         10.14          9.16         4.58 o
   6  -5  10          1.61          3.10         4.52 o
   7  -5  10          0.59          1.38         4.80 o
   8  -5  10          4.45          5.64         5.32 o
 -10  -4  10          0.05          5.77        10.44 o
  -9  -4  10          4.70          4.21        16.21 o
  -8  -4  10          3.90          5.14        12.94 o
  -7  -4  10          4.65          3.00         7.26 o
  -6  -4  10          0.88          7.61         7.19 o
  -5  -4  10         45.32         43.09         5.19 o
  -4  -4  10         95.74         85.96         5.43 o
  -3  -4  10         37.33         36.93         4.86 o
  -2  -4  10          0.20         -2.97         4.20 o
  -1  -4  10         17.61         26.95         5.06 o
   0  -4  10         65.52         64.05         5.20 o
   1  -4  10        194.87        184.38         8.34 o
   2  -4  10        103.17         85.76         4.25 o
   3  -4  10         23.68         28.47         4.03 o
   4  -4  10          1.74         -0.01         4.18 o
   5  -4  10          0.07          8.07         4.19 o
   6  -4  10          0.15         -0.04         4.17 o
   7  -4  10          2.25          1.36         4.71 o
   8  -4  10          8.68          9.52         5.15 o
 -10  -3  10          5.00         -4.21         8.57 o
  -9  -3  10          5.97          7.41        11.11 o
  -8  -3  10         17.42         16.21        11.69 o
  -7  -3  10         39.78         38.88         5.37 o
  -6  -3  10          1.44          6.09         5.18 o
  -5  -3  10        125.51        114.08         5.64 o
  -4  -3  10          0.78         -2.09         4.74 o
  -3  -3  10          2.69          6.69         4.11 o
  -2  -3  10         24.02         12.81         4.17 o
  -1  -3  10         89.08        102.37         4.96 o
   0  -3  10         23.04         21.14         4.69 o
   1  -3  10         65.25         71.37         4.03 o
   2  -3  10         15.99         22.03         3.93 o
   3  -3  10         29.31         27.89         3.98 o
   4  -3  10          3.91         10.82         3.81 o
   5  -3  10          3.28          7.85         3.91 o
   6  -3  10          9.71          9.65         4.54 o
   7  -3  10          4.08          9.83         4.69 o
   8  -3  10          6.47          9.45         4.82 o
 -11  -2  10          2.18          4.99         6.28 o
 -10  -2  10          0.67          0.74         6.77 o
  -9  -2  10         26.43         17.12         6.90 o
  -8  -2  10          5.21          4.11         7.68 o
  -7  -2  10          0.71         -0.06         6.52 o
  -6  -2  10         60.80         52.41         5.53 o
  -5  -2  10         26.24         22.26         4.79 o
  -4  -2  10         56.17         52.89         4.69 o
  -3  -2  10        247.50        214.21         5.27 o
  -2  -2  10         12.47         12.58         4.45 o
  -1  -2  10          1.87          2.00         4.35 o
   0  -2  10          5.18          4.56         3.87 o
   1  -2  10          1.05         -1.70         3.56 o
   2  -2  10          9.95         20.02         4.14 o
   3  -2  10          3.85          4.00         4.02 o
   4  -2  10          0.53          2.47         4.23 o
   5  -2  10          1.25          5.52         4.24 o
   6  -2  10         19.08         29.59         4.26 o
   7  -2  10          0.67          6.83         4.57 o
   8  -2  10          3.42          2.58         5.45 o
 -11  -1  10          0.96          1.22         6.06 o
 -10  -1  10          0.12          2.63         7.14 o
  -9  -1  10         40.98         34.91         6.44 o
  -8  -1  10          1.31         -1.40         6.18 o
  -7  -1  10          0.02          4.04         8.49 o
  -6  -1  10          0.50          1.56         6.14 o
  -5  -1  10         32.72         33.41         4.46 o
  -4  -1  10         12.64         11.43         4.57 o
  -3  -1  10         14.78         16.31         4.84 o
  -2  -1  10         17.50         19.96         3.69 o
  -1  -1  10        149.73        143.46         6.12 o
   0  -1  10         60.60         56.41         4.21 o
   1  -1  10         28.22         28.20         4.10 o
   2  -1  10          9.58          8.04         4.02 o
   3  -1  10          8.83         19.04         4.13 o
   4  -1  10          9.30          9.88         4.28 o
   5  -1  10          0.16          1.36         3.94 o
   6  -1  10          0.13          3.96         4.35 o
   7  -1  10          3.85          7.91         4.61 o
   8  -1  10          1.18          1.59         5.20 o
 -11   0  10          0.03         -4.54         7.59 o
 -10   0  10         10.57          9.44         6.20 o
  -9   0  10          1.53          9.89         5.52 o
  -8   0  10          5.98         11.18         5.13 o
  -7   0  10          2.51          8.05         5.99 o
  -6   0  10        153.14        142.94         6.70 o
  -5   0  10         37.92         32.14         5.84 o
  -4   0  10        222.00        218.78         5.44 o
  -3   0  10        148.04        140.69         6.93 o
  -2   0  10         84.07         75.40         5.33 o
  -1   0  10         11.73         11.91         3.84 o
   0   0  10        123.66        106.96         3.99 o
   1   0  10          4.46          7.93         3.86 o
   2   0  10         12.84         10.07         4.07 o
   3   0  10          9.03         10.55         4.12 o
   4   0  10          5.20         10.23         4.26 o
   5   0  10          7.07          6.99         4.02 o
   6   0  10          1.28          2.09         4.12 o
   7   0  10          4.63          8.47         4.34 o
   8   0  10          1.19          3.00         4.84 o
 -11   1  10          1.63          6.96         7.18 o
 -10   1  10          0.72         -2.76         6.67 o
  -9   1  10          0.10          4.19         5.91 o
  -8   1  10         27.48         26.97         5.82 o
  -7   1  10        184.60        192.39         7.11 o
  -6   1  10         65.87         65.06         5.83 o
  -5   1  10         91.38         98.31         6.33 o
  -4   1  10          9.63         11.54         5.29 o
  -3   1  10         69.70         80.35         4.39 o
  -2   1  10          2.52          8.76         3.74 o
  -1   1  10          4.41          7.75         3.71 o
   0   1  10        195.04        179.67         5.33 o
   1   1  10          3.94          4.43         3.68 o
   2   1  10         20.74         20.14         4.30 o
   3   1  10          3.22          1.21         4.13 o
   4   1  10          2.56          2.70         4.08 o
   5   1  10         24.10         24.05         4.16 o
   6   1  10          3.83          8.96         4.05 o
   7   1  10          5.62          5.24         4.96 o
   8   1  10          0.13          5.48         4.82 o
 -11   2  10          0.14          5.10         7.15 o
 -10   2  10         10.34         12.76         6.53 o
  -9   2  10         12.73         10.79         4.95 o
  -8   2  10         86.92         94.70         5.66 o
  -7   2  10         30.47         35.47         5.18 o
  -6   2  10         43.60         45.72         6.10 o
  -5   2  10          1.02          8.21         5.80 o
  -4   2  10         20.93         20.79         4.47 o
  -3   2  10        152.72        169.14        11.51 o
  -2   2  10        112.26        100.57         4.11 o
  -1   2  10          3.26         10.12         3.75 o
   0   2  10         19.32         24.78         3.87 o
   1   2  10         13.94         15.70         3.90 o
   2   2  10          0.06          6.26         4.14 o
   3   2  10          9.66         12.45         4.07 o
   4   2  10          7.05          8.20         4.08 o
   5   2  10          7.06          8.80         4.19 o
   6   2  10          0.03          0.40         4.17 o
   7   2  10          6.49          6.72         5.06 o
 -11   3  10          8.16         13.78         6.79 o
 -10   3  10          3.94          4.59         6.15 o
  -9   3  10         52.65         53.24         5.75 o
  -8   3  10          0.06          5.51         5.79 o
  -7   3  10          0.85          4.77         4.43 o
  -6   3  10         22.71         21.14         6.08 o
  -5   3  10          6.11         13.31         4.25 o
  -4   3  10        168.21        150.83         4.92 o
  -3   3  10          2.62          1.48         4.73 o
  -2   3  10         19.08         16.41         4.35 o
  -1   3  10          0.11          3.47         4.97 o
   0   3  10         14.99         22.38         4.60 o
   1   3  10          1.27          4.52         4.33 o
   2   3  10          3.99          3.87         3.80 o
   3   3  10          2.15          6.95         4.08 o
   4   3  10          2.62          7.30         4.17 o
   5   3  10          0.59         -1.29         5.44 o
   6   3  10          6.64          4.61         5.62 o
   7   3  10          2.17          2.83         5.19 o
 -11   4  10          8.08         10.82         6.57 o
 -10   4  10          2.31          4.44         6.16 o
  -9   4  10          0.00         -3.48         6.03 o
  -8   4  10          1.20          4.48         4.97 o
  -7   4  10          1.91          5.08         5.52 o
  -6   4  10          1.16          0.30         4.37 o
  -5   4  10         25.44         23.30         6.50 o
  -4   4  10          1.73          6.63         4.86 o
  -3   4  10          8.02          6.06         4.95 o
  -2   4  10          0.46          0.28         4.46 o
  -1   4  10         18.95          7.49         5.22 o
   0   4  10         21.95         18.06         4.71 o
   1   4  10          0.16          1.15         5.34 o
   2   4  10          3.20          0.93         4.37 o
   3   4  10          1.46          6.19         4.77 o
   4   4  10          1.09          4.79         5.34 o
   5   4  10          1.38          6.62         5.19 o
   6   4  10          5.19          3.08         5.16 o
 -10   5  10          2.67          5.26         5.48 o
  -9   5  10         11.28         12.38         6.06 o
  -8   5  10          3.74          8.14         5.36 o
  -7   5  10          0.31          6.28         4.67 o
  -6   5  10          0.20          0.19         4.52 o
  -5   5  10          0.17          2.38         4.31 o
  -4   5  10          2.05          5.85         4.30 o
  -3   5  10          0.01         -1.13         4.38 o
  -2   5  10         75.94         69.82         5.36 o
  -1   5  10         13.41         16.62         4.47 o
   0   5  10          1.47         12.02         4.41 o
   1   5  10         28.71         28.11         6.44 o
   2   5  10          2.40          3.19         4.47 o
   3   5  10          4.65          7.11         4.50 o
   4   5  10          0.01          1.82         4.64 o
   5   5  10          1.36          2.36         5.30 o
   6   5  10          0.01          5.39         5.22 o
 -10   6  10          0.27         -0.07         6.44 o
  -9   6  10         13.80         20.02         5.55 o
  -8   6  10          1.29          4.11         5.04 o
  -7   6  10          4.65          7.86         4.75 o
  -6   6  10         16.64         20.20         4.52 o
  -5   6  10          2.20          0.30         4.41 o
  -4   6  10          5.62          9.68         4.06 o
  -3   6  10          7.27          2.96         3.75 o
  -2   6  10          3.58          4.18         4.02 o
  -1   6  10          0.71          2.47         4.71 o
   0   6  10          0.01          4.79         4.91 o
   1   6  10         21.18         18.16         5.05 o
   2   6  10          1.83          5.76         4.59 o
   3   6  10          0.26         -1.99         5.13 o
   4   6  10          3.39          3.25         5.23 o
   5   6  10          3.17          5.41         5.50 o
  -9   7  10          0.01          7.68         5.73 o
  -8   7  10          1.33          4.64         5.11 o
  -7   7  10          8.40          6.59         4.65 o
  -6   7  10         37.43         35.16         4.58 o
  -5   7  10          0.54          4.28         4.76 o
  -4   7  10          0.66          3.36         4.09 o
  -3   7  10          0.07          7.59         3.87 o
  -2   7  10          0.99          8.80         3.95 o
  -1   7  10          6.20          8.68         4.24 o
   0   7  10          0.54          3.31         4.13 o
   1   7  10          0.00          2.38         4.07 o
   2   7  10          0.06          2.22         4.35 o
   3   7  10          0.01         -0.72         4.69 o
   4   7  10          3.25          5.12         4.60 o
  -9   8  10          1.49         -1.13         5.77 o
  -8   8  10          0.02          7.56         6.67 o
  -7   8  10          2.56          9.06         4.91 o
  -6   8  10         13.08         16.83         4.73 o
  -5   8  10          0.33         -3.30         4.48 o
  -4   8  10          6.32          7.21         4.63 o
  -3   8  10          0.99          3.77         3.91 o
  -2   8  10          0.26          1.54         4.57 o
  -1   8  10          5.00          3.07         4.05 o
   0   8  10          0.11          5.26         4.93 o
   1   8  10          0.66         -0.37         4.72 o
   2   8  10          0.14         -1.96         4.53 o
   3   8  10          0.70          5.01         4.80 o
  -8   9  10          0.10          4.16         5.74 o
  -7   9  10          1.01         -0.06         5.42 o
  -6   9  10          1.42          3.07         4.56 o
  -5   9  10          2.37          5.67         4.48 o
  -4   9  10          4.88          7.47         4.63 o
  -3   9  10          0.68          2.42         4.59 o
  -2   9  10          0.11         -0.98         4.76 o
  -1   9  10          0.06          2.01         4.42 o
   0   9  10          1.21          2.84         4.42 o
   1   9  10          0.05          7.72         5.15 o
   2   9  10          0.09         -2.58         4.63 o
  -6  10  10          0.00          2.70         5.36 o
  -5  10  10          0.05          4.14         4.81 o
  -4  10  10          2.09          0.25         4.82 o
  -3  10  10          0.91          4.03         4.82 o
  -2  10  10          0.15          9.81         5.20 o
  -1  10  10          0.02          7.70         4.50 o
  -2 -11  11          0.37          3.43         5.48 o
  -1 -11  11          0.54          1.03         5.87 o
   0 -11  11          0.00          3.67         5.24 o
   1 -11  11          0.55          7.68         5.91 o
   2 -11  11          0.07          3.47         5.64 o
   3 -11  11          1.91          5.01         5.54 o
  -4 -10  11          0.06          7.71         5.07 o
  -3 -10  11          0.01          3.20         6.66 o
  -2 -10  11          0.02          0.86         5.23 o
  -1 -10  11          0.05          4.34         4.85 o
   0 -10  11          3.01          3.43         4.95 o
   1 -10  11          0.05          3.83         5.19 o
   2 -10  11          0.00          8.24         5.75 o
   3 -10  11          0.28          6.29         6.18 o
   4 -10  11          0.83         -0.03         5.40 o
   5 -10  11          0.78          2.71         5.82 o
  -6  -9  11          2.01          0.05         6.47 o
  -5  -9  11          0.35          3.93         7.77 o
  -4  -9  11          0.10          3.05         7.44 o
  -3  -9  11          8.42          5.83         6.66 o
  -2  -9  11          3.60          3.08         5.00 o
  -1  -9  11          2.49          3.77         5.32 o
   0  -9  11         11.52         11.56         4.74 o
   1  -9  11          4.75          8.42         5.48 o
   2  -9  11          2.74         -5.04         5.87 o
   3  -9  11          5.09          5.49         5.05 o
   4  -9  11          0.14          9.34         5.08 o
   5  -9  11          0.07          1.95         5.41 o
   6  -9  11          1.98          5.62         6.27 o
  -7  -8  11          1.76          0.49         6.42 o
  -6  -8  11          0.32          2.96         8.14 o
  -5  -8  11          0.08          6.97         7.44 o
  -4  -8  11          3.62         -0.09         6.59 o
  -3  -8  11          0.31          2.15         4.99 o
  -2  -8  11          5.79          6.44         5.23 o
  -1  -8  11         61.56         50.44         5.32 o
   0  -8  11          6.88         15.90         5.36 o
   1  -8  11          0.75          1.17         4.68 o
   2  -8  11          5.90         11.80         4.88 o
   3  -8  11          4.36         10.64         4.91 o
   4  -8  11          0.00          5.33         5.43 o
   5  -8  11          2.43         -0.44         5.24 o
   6  -8  11          0.00          6.52         5.54 o
  -8  -7  11          0.54         -3.28         6.70 o
  -7  -7  11          0.46          5.15         9.09 o
  -6  -7  11          5.07          3.04         7.44 o
  -5  -7  11          3.26         -3.83         7.22 o
  -4  -7  11          0.83         -0.31         6.83 o
  -3  -7  11          0.35          1.62         5.19 o
  -2  -7  11          1.33          3.40         4.72 o
  -1  -7  11         41.82         48.08         4.95 o
   0  -7  11          0.05          4.47         4.44 o
   1  -7  11         26.93         21.91         4.62 o
   2  -7  11          0.62          4.74         4.93 o
   3  -7  11          6.23          4.62         5.05 o
   4  -7  11          0.40          2.26         4.89 o
   5  -7  11          0.68          8.32         5.17 o
   6  -7  11          0.06          4.19         5.46 o
   7  -7  11          0.21          2.02         6.17 o
  -8  -6  11          0.83          0.02         9.04 o
  -7  -6  11          2.85          3.72         8.19 o
  -6  -6  11          8.05         14.12         7.77 o
  -5  -6  11         82.39         86.11         7.49 o
  -4  -6  11         35.92         36.86         5.12 o
  -3  -6  11          6.16          9.96         6.03 o
  -2  -6  11         11.19         10.60         4.73 o
  -1  -6  11          0.00         -0.51         4.59 o
   0  -6  11          3.54          7.96         5.07 o
   1  -6  11         20.64         28.16         5.02 o
   2  -6  11         91.05         93.36         5.39 o
   3  -6  11         21.45         11.99         4.86 o
   4  -6  11          0.00         -0.25         5.23 o
   5  -6  11          9.71         14.21         5.11 o
   6  -6  11          2.37          1.91         5.61 o
   7  -6  11          0.15          8.27         5.85 o
  -9  -5  11          0.50          1.56        16.05 o
  -8  -5  11          0.37          0.95         9.09 o
  -7  -5  11          6.03          7.47         8.54 o
  -6  -5  11         66.24         64.64         5.78 o
  -5  -5  11         23.06         27.11         5.37 o
  -4  -5  11         30.56         27.97         4.48 o
  -3  -5  11         20.32         23.43         4.32 o
  -2  -5  11          4.22          5.36         4.65 o
  -1  -5  11         16.86         20.06         4.58 o
   0  -5  11         28.89         44.91         6.98 o
   1  -5  11         32.23         29.97         4.58 o
   2  -5  11         30.86         16.64         4.40 o
   3  -5  11         17.89         13.59         4.77 o
   4  -5  11          3.73         -1.21         5.13 o
   5  -5  11          3.86          4.67         4.28 o
   6  -5  11          1.44          0.40         4.37 o
   7  -5  11          0.03         -0.32         4.88 o
   8  -5  11          0.06          4.32         5.33 o
 -10  -4  11          0.43         -0.78         9.04 o
  -9  -4  11          1.40          3.43        13.87 o
  -8  -4  11          0.53          4.80         6.70 o
  -7  -4  11         18.99         26.80         5.68 o
  -6  -4  11          0.03          2.17         5.25 o
  -5  -4  11          0.00          1.95         4.97 o
  -4  -4  11          3.36          4.88         4.16 o
  -3  -4  11          2.17          2.87         4.11 o
  -2  -4  11          0.02          3.72         4.60 o
  -1  -4  11         53.74         50.43         5.02 o
   0  -4  11         65.88         68.40         4.98 o
   1  -4  11          0.30          5.05         4.58 o
   2  -4  11         10.32         16.81         4.21 o
   3  -4  11         62.39         69.97         4.72 o
   4  -4  11         14.26         13.18         4.76 o
   5  -4  11         11.40         11.06         4.59 o
   6  -4  11          2.12          3.79         4.82 o
   7  -4  11          1.13          1.29         4.77 o
   8  -4  11          0.03          4.44         5.12 o
 -10  -3  11          0.34          1.23         8.32 o
  -9  -3  11          0.45          3.63         7.36 o
  -8  -3  11          2.67          4.19         6.94 o
  -7  -3  11          7.23          8.76         5.46 o
  -6  -3  11          5.63         10.77         5.14 o
  -5  -3  11          1.64          7.52         5.00 o
  -4  -3  11         36.85         39.72         4.63 o
  -3  -3  11         22.17         32.16         4.62 o
  -2  -3  11          0.24          6.06         4.38 o
  -1  -3  11         41.92         54.06         4.71 o
   0  -3  11         60.84         48.75         5.32 o
   1  -3  11        228.29        218.51         4.62 o
   2  -3  11        142.20        129.74         4.52 o
   3  -3  11         53.61         64.66         4.24 o
   4  -3  11         14.99         10.59         4.58 o
   5  -3  11          2.90          6.02         4.05 o
   6  -3  11          0.39          3.48         4.58 o
   7  -3  11          0.45         -1.68         4.74 o
   8  -3  11          0.01          4.31         4.91 o
 -10  -2  11          0.35          2.77         7.36 o
  -9  -2  11         14.41          8.53         6.99 o
  -8  -2  11          0.24          1.75         7.27 o
  -7  -2  11         40.79         31.91         6.36 o
  -6  -2  11        123.40         97.73         5.93 o
  -5  -2  11         40.29         32.13         5.23 o
  -4  -2  11         87.55        104.29         4.71 o
  -3  -2  11         91.04         98.94         4.82 o
  -2  -2  11         48.01         37.84         4.78 o
  -1  -2  11          4.83          0.59         3.82 o
   0  -2  11         54.86         51.72         4.03 o
   1  -2  11         18.29         15.04         4.08 o
   2  -2  11         19.59         13.58         3.93 o
   3  -2  11          0.69          2.04         4.21 o
   4  -2  11          7.56         14.90         4.29 o
   5  -2  11          0.16          2.29         4.61 o
   6  -2  11          0.52          5.17         4.29 o
   7  -2  11          0.02          1.30         4.18 o
   8  -2  11          0.08          4.27         5.14 o
 -10  -1  11          1.50          1.78         6.99 o
  -9  -1  11          0.03          3.91         5.94 o
  -8  -1  11          1.38          2.56         6.98 o
  -7  -1  11        137.70        129.24         7.54 o
  -6  -1  11         14.22          8.51         6.22 o
  -5  -1  11          5.91         10.03         4.28 o
  -4  -1  11          7.27          9.40         4.41 o
  -3  -1  11        305.56        279.93         6.47 o
  -2  -1  11         51.55         43.10         4.10 o
  -1  -1  11        185.91        193.40         5.10 o
   0  -1  11        143.79        136.51         4.50 o
   1  -1  11          1.70         -4.67         4.01 o
   2  -1  11         17.64         17.78         4.18 o
   3  -1  11          4.60          7.69         4.08 o
   4  -1  11          0.36         -0.24         4.47 o
   5  -1  11          0.70          0.49         3.89 o
   6  -1  11         11.24         12.42         4.19 o
   7  -1  11          0.00          2.60         4.74 o
   8  -1  11          0.46          2.13         5.21 o
 -11   0  11          0.31          7.04         7.35 o
 -10   0  11          2.59          4.10         6.26 o
  -9   0  11          0.81          1.95         5.97 o
  -8   0  11         66.04         50.34         7.17 o
  -7   0  11         21.43         19.91         6.93 o
  -6   0  11          2.24          3.88         5.99 o
  -5   0  11         20.28         26.83         6.77 o
  -4   0  11        386.99        367.47        10.37 o
  -3   0  11         66.30         61.35         4.22 o
  -2   0  11        213.94        201.61         6.75 o
  -1   0  11          1.78          4.34         3.75 o
   0   0  11         51.18         45.01         3.97 o
   1   0  11          0.00          8.18         4.09 o
   2   0  11          4.26          6.51         4.23 o
   3   0  11          0.33          7.51         4.00 o
   4   0  11         11.63         17.97         5.13 o
   5   0  11          0.90          2.68         3.99 o
   6   0  11         15.25          9.12         4.27 o
   7   0  11          0.90          3.68         4.62 o
 -11   1  11          2.63          5.35         6.64 o
 -10   1  11          0.93          2.29         5.94 o
  -9   1  11          0.13          0.26         5.53 o
  -8   1  11         17.77         16.58         5.22 o
  -7   1  11         17.87         19.65         6.14 o
  -6   1  11          0.91          6.33         5.56 o
  -5   1  11         92.05         76.45         6.54 o
  -4   1  11          9.04         13.35         6.35 o
  -3   1  11        152.28        130.19         4.69 o
  -2   1  11          0.33          2.65         3.80 o
  -1   1  11         68.61         89.30         4.22 o
   0   1  11          1.76          7.00         3.87 o
   1   1  11         10.42          5.98         4.14 o
   2   1  11          1.14         -0.79         4.21 o
   3   1  11          2.72          7.27         4.18 o
   4   1  11          6.47          5.78         4.64 o
   5   1  11          0.14          6.82         4.42 o
   6   1  11          5.17          9.72         4.61 o
   7   1  11          2.50          8.40         4.66 o
 -11   2  11          3.79          6.04         6.60 o
 -10   2  11          0.20          2.35         6.47 o
  -9   2  11          0.08          2.93         5.64 o
  -8   2  11         20.13         12.38         5.33 o
  -7   2  11          0.02         -5.87         6.37 o
  -6   2  11        191.72        178.31         7.08 o
  -5   2  11         13.26         19.18         5.68 o
  -4   2  11          2.31          3.04         4.71 o
  -3   2  11         14.35         14.71         4.87 o
  -2   2  11          0.59          2.53         3.95 o
  -1   2  11         26.98         22.85         3.80 o
   0   2  11          0.17          0.52         3.87 o
   1   2  11          0.60         -2.32         4.14 o
   2   2  11          1.21          8.74         3.83 o
   3   2  11          4.16          3.63         4.10 o
   4   2  11          6.43         11.01         4.11 o
   5   2  11          6.44          6.89         5.38 o
   6   2  11          0.94          8.35         5.03 o
   7   2  11          0.55          2.70         4.98 o
 -11   3  11          0.94          4.62         6.57 o
 -10   3  11          5.09         13.44         6.24 o
  -9   3  11         35.33         38.32         5.83 o
  -8   3  11         16.46         21.41         5.10 o
  -7   3  11         28.20         26.36         5.91 o
  -6   3  11          0.20          2.59         5.34 o
  -5   3  11          0.40          0.61         4.75 o
  -4   3  11          4.55          7.80         5.60 o
  -3   3  11         16.55         26.94         4.55 o
  -2   3  11         33.59         34.51         4.58 o
  -1   3  11          5.18          2.91         4.91 o
   0   3  11         21.57         28.43         4.66 o
   1   3  11          2.79          7.20         4.22 o
   2   3  11         28.40         28.26         3.95 o
   3   3  11          3.22          6.68         4.03 o
   4   3  11          0.97          1.51         4.25 o
   5   3  11          1.67          4.01         4.89 o
   6   3  11          1.45          6.21         5.46 o
 -10   4  11          9.91          9.09         6.54 o
  -9   4  11         11.94         14.06         6.09 o
  -8   4  11         13.55         14.09         5.19 o
  -7   4  11          0.61          0.16         4.94 o
  -6   4  11          0.79          3.59         5.09 o
  -5   4  11         20.32         25.61         4.86 o
  -4   4  11         45.83         40.68         5.27 o
  -3   4  11         30.02         25.68         4.95 o
  -2   4  11          7.31          8.51         4.47 o
  -1   4  11          1.50          7.99         5.28 o
   0   4  11          2.82          0.01         5.26 o
   1   4  11         12.44         15.46         4.49 o
   2   4  11         25.01         32.61         5.01 o
   3   4  11          6.69          7.08         4.49 o
   4   4  11          0.00          3.06         4.94 o
   5   4  11          2.18          3.86         5.22 o
   6   4  11          2.20          5.13         5.61 o
 -10   5  11          0.56          2.90         6.01 o
  -9   5  11          7.02          7.67         5.66 o
  -8   5  11         20.84         12.59         5.22 o
  -7   5  11          5.85          6.00         4.91 o
  -6   5  11         12.38          7.96         4.34 o
  -5   5  11          3.44          6.58         4.21 o
  -4   5  11         15.86         19.88         4.65 o
  -3   5  11          0.24         -0.02         4.47 o
  -2   5  11          3.56          4.29         5.49 o
  -1   5  11          0.16          1.43         4.77 o
   0   5  11         53.07         51.27         5.15 o
   1   5  11          1.81          3.85         6.01 o
   2   5  11          3.46          7.65         4.66 o
   3   5  11          1.34          5.00         5.04 o
   4   5  11          1.75          2.40         5.24 o
   5   5  11          1.70         -1.96         5.12 o
  -9   6  11          3.34          5.42         6.33 o
  -8   6  11          0.34         -0.54         5.24 o
  -7   6  11          0.13          3.03         5.10 o
  -6   6  11          0.70          2.02         4.85 o
  -5   6  11          1.06          6.61         4.42 o
  -4   6  11          4.75         -0.15         4.13 o
  -3   6  11          7.64         11.88         3.71 o
  -2   6  11          2.21          3.31         4.14 o
  -1   6  11          1.47          3.68         4.65 o
   0   6  11          0.94          1.13         4.71 o
   1   6  11          0.34          1.90         4.91 o
   2   6  11          0.20         -2.42         5.17 o
   3   6  11          3.19          1.07         5.06 o
   4   6  11          1.36          2.96         4.95 o
  -9   7  11          0.54          5.53         5.60 o
  -8   7  11          2.19         -0.54         5.01 o
  -7   7  11          2.80          6.60         4.62 o
  -6   7  11          1.75          8.71         4.63 o
  -5   7  11          0.85          5.38         4.44 o
  -4   7  11         42.10         28.87         8.32 o
  -3   7  11          2.63          7.88         4.34 o
  -2   7  11          0.21          5.99         3.99 o
  -1   7  11          5.30          3.28         4.20 o
   0   7  11          0.01          0.15         4.15 o
   1   7  11          2.01          7.07         3.98 o
   2   7  11          0.31          4.61         4.53 o
   3   7  11          1.48         -1.34         4.34 o
  -8   8  11          6.25          8.88         6.05 o
  -7   8  11          3.63          7.68         4.68 o
  -6   8  11          0.10          3.55         4.83 o
  -5   8  11          2.12          6.14         4.69 o
  -4   8  11          7.50          8.46         4.62 o
  -3   8  11          0.23          0.72         4.39 o
  -2   8  11          1.56         -1.40         4.36 o
  -1   8  11          5.64          6.13         4.53 o
   0   8  11          2.58          2.45         4.81 o
   1   8  11          1.15         -4.31         4.61 o
   2   8  11          0.62          1.60         4.91 o
  -7   9  11          1.23          3.36         4.88 o
  -6   9  11          0.00         -1.38         4.97 o
  -5   9  11          0.08         -3.68         4.84 o
  -4   9  11          0.91          3.24         4.33 o
  -3   9  11          1.05          1.80         4.64 o
  -2   9  11          0.29         -0.49         4.40 o
  -1   9  11          0.54          2.58         4.91 o
   0   9  11          1.25          7.04         4.62 o
   0 -11  12          0.80          4.49         5.63 o
   1 -11  12          0.24          1.17         5.66 o
  -3 -10  12          1.03         -2.19         5.96 o
  -2 -10  12          0.06         -0.17         5.47 o
  -1 -10  12          0.96          7.42         5.10 o
   0 -10  12          0.67          5.91         5.51 o
   1 -10  12          1.06          5.01         5.55 o
   2 -10  12          0.31          5.86         5.48 o
   3 -10  12          0.08          7.45         5.54 o
  -5  -9  12          0.08          2.61         7.66 o
  -4  -9  12          0.04         -0.60         5.19 o
  -3  -9  12          1.84          1.90         5.57 o
  -2  -9  12          0.99          4.15         5.22 o
  -1  -9  12          0.86          2.63         5.44 o
   0  -9  12          0.28          3.34         5.17 o
   1  -9  12          0.04          3.78         6.18 o
   2  -9  12          0.00          7.76         5.38 o
   3  -9  12          0.90          8.76         5.61 o
   4  -9  12          1.00          6.44         5.56 o
   5  -9  12          0.30          1.74         5.72 o
  -6  -8  12          0.04          4.95         8.10 o
  -5  -8  12          2.99         10.64         6.85 o
  -4  -8  12          0.04          4.86         5.54 o
  -3  -8  12          0.15          3.94         5.41 o
  -2  -8  12          1.12          4.03         5.10 o
  -1  -8  12          6.29          7.53         5.19 o
   0  -8  12          0.56         -0.56         5.45 o
   1  -8  12          0.75          2.75         4.74 o
   2  -8  12          3.54          3.14         4.95 o
   3  -8  12          0.07          1.90         5.13 o
   4  -8  12          0.04          0.26         5.09 o
   5  -8  12          0.03          5.36         5.85 o
   6  -8  12          0.02          1.31         6.10 o
  -7  -7  12          0.03          0.93         8.10 o
  -6  -7  12          1.30          4.52         7.49 o
  -5  -7  12          4.26          7.46         5.45 o
  -4  -7  12          5.58         11.30         4.93 o
  -3  -7  12          3.24         -0.32         4.95 o
  -2  -7  12          0.42          6.50         4.77 o
  -1  -7  12          3.23          7.75         4.58 o
   0  -7  12          6.36          8.92         4.65 o
   1  -7  12         38.66         41.67         5.02 o
   2  -7  12          2.62          3.46         4.74 o
   3  -7  12          1.23          4.20         4.64 o
   4  -7  12          0.06          4.19         5.06 o
   5  -7  12          1.27          7.43         6.12 o
   6  -7  12          0.05          0.98         6.54 o
  -8  -6  12          1.38         -3.12         9.48 o
  -7  -6  12          2.09          4.17         5.69 o
  -6  -6  12          5.61          0.28         5.99 o
  -5  -6  12          1.21          1.54         5.37 o
  -4  -6  12          0.28          3.25         5.32 o
  -3  -6  12        233.02        203.91         6.77 o
  -2  -6  12          5.65         -4.34         4.87 o
  -1  -6  12          0.44         -0.96         4.56 o
   0  -6  12         31.01         30.56         7.27 o
   1  -6  12         20.13         15.95         4.68 o
   2  -6  12          0.46          6.71         7.09 o
   3  -6  12         10.63         13.68         5.27 o
   4  -6  12          1.28         -1.52         4.89 o
   5  -6  12          3.28          4.87         5.72 o
   6  -6  12          0.07         -0.17         5.46 o
   7  -6  12          0.10          2.70         5.60 o
  -9  -5  12          0.01          7.64         9.04 o
  -8  -5  12          0.07          6.61         6.43 o
  -7  -5  12          0.00          1.72         5.50 o
  -6  -5  12          0.60          3.78         5.25 o
  -5  -5  12          0.06         -3.59         5.18 o
  -4  -5  12         10.07         12.24         5.41 o
  -3  -5  12         66.07         75.07         5.12 o
  -2  -5  12          0.49          4.12         4.26 o
  -1  -5  12          7.38          6.42         4.79 o
   0  -5  12         26.19         20.25         4.44 o
   1  -5  12         35.97         33.54         4.56 o
   2  -5  12          1.68          6.12         4.70 o
   3  -5  12          2.31          0.06         4.93 o
   4  -5  12          2.46          4.92         5.37 o
   5  -5  12          0.40          1.01         4.62 o
   6  -5  12          1.16          4.91         5.07 o
   7  -5  12          0.11         -3.22         4.94 o
  -9  -4  12          0.35          5.17         7.43 o
  -8  -4  12          0.02         -0.84         7.26 o
  -7  -4  12          5.57          7.90         5.51 o
  -6  -4  12          5.51          5.58         5.24 o
  -5  -4  12         33.37         38.15         5.20 o
  -4  -4  12          0.81          1.52         4.75 o
  -3  -4  12          0.49          5.56         4.82 o
  -2  -4  12          0.20          4.29         4.75 o
  -1  -4  12          9.24         19.12         4.50 o
   0  -4  12         17.01          9.55         4.53 o
   1  -4  12          6.65          7.03         4.45 o
   2  -4  12          8.32          5.77         4.24 o
   3  -4  12          0.94          5.27         4.38 o
   4  -4  12          1.51          0.89         4.27 o
   5  -4  12          1.33          1.20         4.74 o
   6  -4  12          0.19          5.00         4.52 o
   7  -4  12          0.23          0.16         5.06 o
  -9  -3  12          1.83          6.58         8.42 o
  -8  -3  12         18.05         30.36         7.09 o
  -7  -3  12          0.66          6.13         5.39 o
  -6  -3  12         19.35         17.88         4.97 o
  -5  -3  12          0.07          3.60         4.75 o
  -4  -3  12         10.06          9.73         4.54 o
  -3  -3  12         12.50          9.05         4.67 o
  -2  -3  12          1.18          3.69         4.49 o
  -1  -3  12         61.04         83.38         4.88 o
   0  -3  12         17.38          9.67         4.71 o
   1  -3  12         74.13         76.62         4.49 o
   2  -3  12         16.77          9.63         3.89 o
   3  -3  12         98.06        100.58         4.70 o
   4  -3  12         18.57         18.83         4.17 o
   5  -3  12          2.52          4.16         4.59 o
   6  -3  12          0.02         -2.42         4.09 o
   7  -3  12          0.19          3.73         5.55 o
 -10  -2  12          0.85          5.12         6.70 o
  -9  -2  12          0.67          7.66         7.03 o
  -8  -2  12          0.66          6.10         6.55 o
  -7  -2  12          7.20          7.21         7.25 o
  -6  -2  12         37.24         41.90         5.43 o
  -5  -2  12          0.00          3.56         4.75 o
  -4  -2  12         39.19         30.34         4.91 o
  -3  -2  12         46.70         42.24         5.15 o
  -2  -2  12         13.41         17.92         4.49 o
  -1  -2  12          3.07         10.46         3.95 o
   0  -2  12          7.44          5.04         3.81 o
   1  -2  12         93.51         92.71         4.14 o
   2  -2  12         34.98         37.34         4.27 o
   3  -2  12         70.02         53.90         4.55 o
   4  -2  12          0.33         -1.09         3.96 o
   5  -2  12          1.32          5.87         4.43 o
   6  -2  12          0.20         -0.13         4.53 o
   7  -2  12          0.25          1.97         5.18 o
 -10  -1  12          0.55          1.31         6.45 o
  -9  -1  12          0.00          1.61         6.94 o
  -8  -1  12          4.13         10.90         6.48 o
  -7  -1  12          0.97          1.43         5.62 o
  -6  -1  12         18.84         16.85         5.78 o
  -5  -1  12         71.47         80.16         5.00 o
  -4  -1  12          2.15          0.56         4.95 o
  -3  -1  12         61.21         73.15         4.76 o
  -2  -1  12          9.65          7.23         4.27 o
  -1  -1  12        413.46        378.66         5.11 o
   0  -1  12         91.54         79.27         4.51 o
   1  -1  12        367.48        375.48         7.65 o
   2  -1  12         24.16         33.74         4.59 o
   3  -1  12         13.08         12.58         4.37 o
   4  -1  12          0.84         11.78         4.15 o
   5  -1  12          0.80          6.94         4.29 o
   6  -1  12          0.74          2.10         4.45 o
   7  -1  12          0.04          1.24         4.61 o
 -10   0  12          0.23          6.75         6.19 o
  -9   0  12          3.23          4.85         6.12 o
  -8   0  12          0.86         -0.62         6.05 o
  -7   0  12          0.31          8.87         6.33 o
  -6   0  12          0.97          7.09         7.05 o
  -5   0  12         64.75         70.63         5.00 o
  -4   0  12         32.73         30.49         5.02 o
  -3   0  12         57.57         50.78         4.27 o
  -2   0  12        210.38        207.27         4.75 o
  -1   0  12         34.70         38.69         3.88 o
   0   0  12          5.37          6.81         3.72 o
   1   0  12          0.49         -2.16         3.78 o
   2   0  12          0.26         -0.90         3.90 o
   3   0  12          0.46         -2.52         4.05 o
   4   0  12          1.21          4.47         4.64 o
   5   0  12          0.00         -0.18         4.11 o
   6   0  12          2.94          7.39         4.50 o
   7   0  12          0.37          3.40         4.84 o
 -10   1  12          0.85          8.11         5.99 o
  -9   1  12         37.12         29.76         6.15 o
  -8   1  12          1.20         12.46         6.28 o
  -7   1  12         18.52         14.81         7.01 o
  -6   1  12          1.63          1.60         6.14 o
  -5   1  12         93.95         97.57         7.05 o
  -4   1  12         48.39         48.83         6.94 o
  -3   1  12         77.29         75.80         4.63 o
  -2   1  12          5.99          6.16         4.07 o
  -1   1  12         91.36         79.30         4.34 o
   0   1  12          2.54          2.42         4.02 o
   1   1  12          3.40          3.51         4.16 o
   2   1  12          7.53          7.78         3.91 o
   3   1  12          0.12         -0.43         4.39 o
   4   1  12          1.00          8.93         4.39 o
   5   1  12          0.45          7.68         5.16 o
   6   1  12          1.56          0.35         4.62 o
 -10   2  12          1.90          5.50         6.42 o
  -9   2  12         13.73         12.21         5.29 o
  -8   2  12          2.95          2.76         5.48 o
  -7   2  12          1.99          1.41         5.78 o
  -6   2  12        151.89        144.07         6.44 o
  -5   2  12         36.35         48.77         5.56 o
  -4   2  12         84.34         85.66         4.95 o
  -3   2  12          2.81          3.79         5.05 o
  -2   2  12          0.51          5.11         3.82 o
  -1   2  12          6.46          9.87         3.86 o
   0   2  12         22.63         15.75         3.82 o
   1   2  12          1.45          4.05         3.86 o
   2   2  12          1.61          2.20         4.22 o
   3   2  12          4.31          3.82         4.32 o
   4   2  12          0.01          2.13         4.30 o
   5   2  12          0.42          3.02         4.72 o
   6   2  12          1.54         10.47         5.45 o
 -10   3  12          2.73          4.12         5.91 o
  -9   3  12          0.83          2.54         5.73 o
  -8   3  12          2.17          6.62         5.55 o
  -7   3  12         19.97         22.78         5.06 o
  -6   3  12          6.85          4.28         5.56 o
  -5   3  12         11.84         15.92         4.78 o
  -4   3  12          5.32          5.29         4.44 o
  -3   3  12          0.16          4.20         4.69 o
  -2   3  12          5.44          6.75         4.71 o
  -1   3  12          0.43          5.39         4.38 o
   0   3  12          2.54          5.04         4.75 o
   1   3  12          0.61          3.52         6.81 o
   2   3  12          4.74          8.29         4.46 o
   3   3  12          0.59          0.81         4.08 o
   4   3  12          2.59          1.74         5.19 o
   5   3  12          1.98          4.24         5.48 o
 -10   4  12          0.27          7.30         6.05 o
  -9   4  12          4.12          3.96         5.41 o
  -8   4  12         33.98         43.58         5.31 o
  -7   4  12          1.01          2.58         5.07 o
  -6   4  12          1.12          9.13         5.31 o
  -5   4  12          5.94          8.23         4.90 o
  -4   4  12          0.02          3.46         4.84 o
  -3   4  12         27.81         25.56         4.87 o
  -2   4  12         33.75         28.81         5.27 o
  -1   4  12         11.95         11.14         4.84 o
   0   4  12          1.49         10.37         4.89 o
   1   4  12          0.14          6.74         4.93 o
   2   4  12          0.02          9.76         4.87 o
   3   4  12          5.32          4.90         5.06 o
   4   4  12          3.72          7.72         5.07 o
   5   4  12          2.87          4.58         5.70 o
  -9   5  12          7.05          9.20         5.78 o
  -8   5  12          1.36          3.38         5.64 o
  -7   5  12          0.05          7.05         5.48 o
  -6   5  12         13.47         18.48         4.55 o
  -5   5  12          1.14          6.79         3.97 o
  -4   5  12          0.27         -0.04         4.55 o
  -3   5  12          8.99          9.57         5.23 o
  -2   5  12          1.21          2.46         4.89 o
  -1   5  12          0.53          2.94         5.02 o
   0   5  12         13.75         12.44         5.14 o
   1   5  12          0.54          0.36         4.67 o
   2   5  12          9.26         12.49         5.43 o
   3   5  12          0.02          7.78         4.89 o
   4   5  12          1.09          3.67         5.82 o
  -9   6  12          0.20         -0.10         5.52 o
  -8   6  12          0.00         -0.65         5.53 o
  -7   6  12          0.90          1.01         5.24 o
  -6   6  12          4.37          4.79         4.40 o
  -5   6  12         19.29         13.59         4.49 o
  -4   6  12          0.58          3.43         4.30 o
  -3   6  12          0.46          1.37         3.60 o
  -2   6  12          0.42          3.15         5.00 o
  -1   6  12          9.09         13.23         5.45 o
   0   6  12          7.90          9.83         5.02 o
   1   6  12          1.29          6.46         5.42 o
   2   6  12          0.13         11.07         4.89 o
   3   6  12          0.06         -0.32         5.01 o
  -8   7  12          0.32         -0.23         6.12 o
  -7   7  12          0.02          1.75         5.53 o
  -6   7  12          0.55          5.39         4.88 o
  -5   7  12          4.21          3.78         4.71 o
  -4   7  12          3.57          7.38         4.27 o
  -3   7  12          0.68          1.62         4.55 o
  -2   7  12         28.01         23.45         6.21 o
  -1   7  12          2.33          3.55         4.63 o
   0   7  12          0.46         12.50         4.48 o
   1   7  12          1.68          3.87         5.09 o
   2   7  12          0.68          0.63         4.73 o
  -7   8  12          1.37          0.33         5.31 o
  -6   8  12          3.84         -1.97         5.01 o
  -5   8  12          2.09          7.61         5.15 o
  -4   8  12          0.02         -0.12         4.28 o
  -3   8  12          0.80          3.86         4.69 o
  -2   8  12          2.81          1.12         4.69 o
  -1   8  12          0.50         -0.40         4.75 o
   0   8  12          0.12          7.49         4.52 o
   1   8  12          2.33          4.12         4.82 o
  -4   9  12          0.10         -2.05         4.94 o
  -3   9  12          0.18          0.38         4.53 o
  -2   9  12          0.45          4.70         5.01 o
  -2 -10  13          0.29          7.67         5.59 o
  -1 -10  13          0.01         -0.66         5.77 o
   0 -10  13          0.29          3.42         5.24 o
   1 -10  13          0.10          4.18         5.10 o
   2 -10  13          0.27         -1.06         5.65 o
  -4  -9  13          0.02          6.38         6.03 o
  -3  -9  13          0.28          3.45         5.51 o
  -2  -9  13          0.15          9.42         5.24 o
  -1  -9  13          0.14          4.31         5.53 o
   0  -9  13          0.21          2.22         4.94 o
   1  -9  13          0.33          1.01         5.19 o
   2  -9  13          1.68          3.69         5.93 o
   3  -9  13          3.69          6.43         5.41 o
  -5  -8  13          0.41          3.05         5.10 o
  -4  -8  13          0.02          7.27         6.26 o
  -3  -8  13          0.64          5.58         5.64 o
  -2  -8  13          0.02          3.19         5.24 o
  -1  -8  13          0.58          0.40         5.48 o
   0  -8  13          0.18         -0.23         5.12 o
   1  -8  13          3.01          7.22         5.59 o
   2  -8  13          0.32          4.30         5.01 o
   3  -8  13          1.96          2.63         5.19 o
   4  -8  13          3.08         11.35         5.09 o
  -7  -7  13          0.10          7.14         6.08 o
  -6  -7  13          0.23         -0.36         5.69 o
  -5  -7  13          0.95          5.87         5.40 o
  -4  -7  13          0.04          3.84         5.23 o
  -3  -7  13          0.77          2.38         6.20 o
  -2  -7  13          0.01          3.02         4.55 o
  -1  -7  13          0.13         -2.80         4.83 o
   0  -7  13          0.63         -3.91         4.64 o
   1  -7  13          1.31          3.95         4.80 o
   2  -7  13          2.91          6.79         4.65 o
   3  -7  13          8.63          5.86         5.04 o
   4  -7  13          0.77          3.97         5.13 o
   5  -7  13          0.96          2.56         5.80 o
  -7  -6  13          0.47          0.61         5.82 o
  -6  -6  13          3.59          3.94         5.22 o
  -5  -6  13          0.25          4.75         5.24 o
  -4  -6  13          0.84          3.08         5.30 o
  -3  -6  13          0.06          1.88         4.53 o
  -2  -6  13          5.99         -1.29         4.68 o
  -1  -6  13         41.95         37.71         4.77 o
   0  -6  13          0.89          4.20         5.25 o
   1  -6  13          1.52          7.13         5.21 o
   2  -6  13          7.66          6.71         4.89 o
   3  -6  13          5.33          0.96         4.77 o
   4  -6  13          0.02         -0.01         5.19 o
   5  -6  13          0.23          0.11         5.85 o
   6  -6  13          0.46          7.64         5.30 o
  -8  -5  13          0.05          8.94         6.51 o
  -7  -5  13          0.01          1.40         5.64 o
  -6  -5  13          0.02          1.49         5.23 o
  -5  -5  13          0.03          1.61         5.30 o
  -4  -5  13          0.06         -0.98         4.79 o
  -3  -5  13          8.30          6.98         5.08 o
  -2  -5  13          0.15          4.15         4.68 o
  -1  -5  13         36.41         33.81         5.13 o
   0  -5  13          2.17         -3.14         4.62 o
   1  -5  13          0.19          3.92         4.62 o
   2  -5  13          0.60          1.00         4.99 o
   3  -5  13          1.54          2.49         5.21 o
   4  -5  13          0.05          9.29         4.95 o
   5  -5  13          0.35          0.54         5.34 o
   6  -5  13          0.27         -2.11         5.25 o
  -9  -4  13          1.14          1.48         7.58 o
  -8  -4  13          0.16          2.98         7.32 o
  -7  -4  13          0.20          3.74         5.52 o
  -6  -4  13          0.68          8.20         5.12 o
  -5  -4  13         51.47         48.79         5.50 o
  -4  -4  13          5.54          7.17         5.18 o
  -3  -4  13         15.79         13.71         4.96 o
  -2  -4  13          2.05          3.84         4.77 o
  -1  -4  13          1.43          1.51         4.80 o
   0  -4  13          1.87          3.53         4.77 o
   1  -4  13          9.40         10.04         4.56 o
   2  -4  13          5.54          6.37         5.25 o
   3  -4  13          3.34          3.76         4.50 o
   4  -4  13          1.07          5.35         4.37 o
   5  -4  13          1.49          8.54         5.01 o
   6  -4  13          2.01          6.16         5.15 o
  -9  -3  13          0.05          5.43         7.47 o
  -8  -3  13          1.29         -0.60         6.65 o
  -7  -3  13          1.62          8.46         5.44 o
  -6  -3  13         33.44         34.07         5.59 o
  -5  -3  13         19.47         28.81         5.36 o
  -4  -3  13         23.40         16.59         4.71 o
  -3  -3  13          0.71          1.89         5.01 o
  -2  -3  13          5.50         10.84         5.04 o
  -1  -3  13          6.45         12.74         4.50 o
   0  -3  13         15.04         10.76         4.53 o
   1  -3  13         40.72         56.56         6.20 o
   2  -3  13         12.78          6.98         4.17 o
   3  -3  13          4.09          5.45         4.05 o
   4  -3  13          0.93          5.36         4.59 o
   5  -3  13         16.45         21.46         4.96 o
   6  -3  13          1.30          6.51         4.67 o
  -9  -2  13          0.08          2.07         7.63 o
  -8  -2  13          2.45          1.02         6.83 o
  -7  -2  13          4.34          6.41         7.33 o
  -6  -2  13          2.35          4.51         4.74 o
  -5  -2  13          0.52         -0.21         5.02 o
  -4  -2  13         17.44         20.97         4.87 o
  -3  -2  13         57.40         46.61         4.89 o
  -2  -2  13          5.92         18.54         4.49 o
  -1  -2  13          0.16          8.02         4.71 o
   0  -2  13         24.31         19.74         5.26 o
   1  -2  13          0.29          4.39         3.87 o
   2  -2  13          9.53          6.82         4.21 o
   3  -2  13         11.63         16.80         5.76 o
   4  -2  13          9.27         11.19         4.36 o
   5  -2  13         13.99         15.63         4.98 o
   6  -2  13          0.53          1.04         4.67 o
  -9  -1  13          0.28          3.58         6.78 o
  -8  -1  13          0.31          2.01         6.65 o
  -7  -1  13          0.90         10.31         8.49 o
  -6  -1  13          0.07         -1.36         5.90 o
  -5  -1  13          0.80         -0.08         5.22 o
  -4  -1  13          4.29         12.70         4.70 o
  -3  -1  13          7.52         20.49         4.44 o
  -2  -1  13          4.55          4.62         3.93 o
  -1  -1  13        111.23        113.55         4.70 o
   0  -1  13         47.85         52.99         4.41 o
   1  -1  13        117.75        105.92         4.51 o
   2  -1  13         54.54         54.86         4.55 o
   3  -1  13         75.02         73.21         4.93 o
   4  -1  13          0.00          2.35         4.31 o
   5  -1  13          0.68          1.55         4.62 o
   6  -1  13          0.40          4.36         5.12 o
 -10   0  13          0.89         -0.42         6.44 o
  -9   0  13          3.24          4.85         6.18 o
  -8   0  13          3.14          3.53         6.55 o
  -7   0  13          1.18          2.73         6.44 o
  -6   0  13         15.32         10.35         8.10 o
  -5   0  13          3.39          7.45         4.89 o
  -4   0  13         62.52         75.64         6.01 o
  -3   0  13         33.60         34.18         4.05 o
  -2   0  13         31.59         34.28         6.25 o
  -1   0  13         21.10         22.82         4.07 o
   0   0  13         72.83         71.97         4.41 o
   1   0  13         28.51         27.58         4.22 o
   2   0  13          3.10          4.99         4.10 o
   3   0  13          8.64         18.60         4.46 o
   4   0  13          6.03          8.61         4.37 o
   5   0  13          0.05         -1.92         4.39 o
   6   0  13          0.16          7.19         4.97 o
 -10   1  13          0.03          0.10         6.17 o
  -9   1  13          1.38          4.91         6.24 o
  -8   1  13          4.27          6.41         6.01 o
  -7   1  13         42.06         41.37         6.12 o
  -6   1  13          9.22          9.90         5.43 o
  -5   1  13         31.97         27.99         5.79 o
  -4   1  13         18.05         13.72         6.94 o
  -3   1  13        156.88        157.51         4.90 o
  -2   1  13         44.15         55.13         4.47 o
  -1   1  13        130.76        132.58         4.57 o
   0   1  13         72.52         74.92         4.53 o
   1   1  13          0.76          8.60         4.03 o
   2   1  13          4.64         10.18         4.11 o
   3   1  13          8.92          7.97         4.25 o
   4   1  13          1.26          3.87         4.43 o
   5   1  13          0.00          3.35         4.90 o
 -10   2  13          0.10          5.77         6.02 o
  -9   2  13          0.51          0.11         6.45 o
  -8   2  13         11.82          9.06         6.12 o
  -7   2  13         17.76         22.06         8.88 o
  -6   2  13          0.44         -0.02         6.87 o
  -5   2  13          0.07          6.17         6.29 o
  -4   2  13        128.83        135.86         7.85 o
  -3   2  13         35.30         32.93         5.34 o
  -2   2  13          4.50          6.29         4.53 o
  -1   2  13          0.28          0.39         4.24 o
   0   2  13         10.59         14.03         3.93 o
   1   2  13          0.06          1.24         4.19 o
   2   2  13          9.85         17.73         4.53 o
   3   2  13          0.04          3.74         4.82 o
   4   2  13          0.96          1.61         4.22 o
   5   2  13          2.74          8.73         5.31 o
  -9   3  13          4.11         10.08         6.45 o
  -8   3  13          9.41         10.43         5.45 o
  -7   3  13          2.80          2.45         6.51 o
  -6   3  13          0.31          5.14         5.62 o
  -5   3  13          0.14          3.58         5.04 o
  -4   3  13          0.44          3.17         5.00 o
  -3   3  13          7.26         14.85         4.74 o
  -2   3  13          0.11         -2.42         4.56 o
  -1   3  13         10.72         10.04         4.65 o
   0   3  13          1.50         -2.17         5.20 o
   1   3  13          6.66          8.77         5.11 o
   2   3  13          2.38          1.63         5.20 o
   3   3  13          0.28          7.65         5.03 o
   4   3  13          1.68          1.63         5.16 o
   5   3  13          0.76         -2.45         5.31 o
  -9   4  13          0.42          2.00         5.70 o
  -8   4  13          0.73          1.95         6.15 o
  -7   4  13          0.01          4.64         5.26 o
  -6   4  13         14.38          9.46         6.44 o
  -5   4  13          0.77          8.67         4.76 o
  -4   4  13          3.01          3.02         5.20 o
  -3   4  13          9.25          5.81         5.41 o
  -2   4  13          3.68         10.04         4.93 o
  -1   4  13          3.42          5.99         4.65 o
   0   4  13          1.05          6.71         4.62 o
   1   4  13          6.29          6.61         5.04 o
   2   4  13          3.56          3.48         5.94 o
   3   4  13          0.02          2.80         5.59 o
   4   4  13          2.79          7.22         5.22 o
  -9   5  13          0.03          3.45         5.84 o
  -8   5  13          0.40          7.62         5.49 o
  -7   5  13          0.21          4.95         5.20 o
  -6   5  13          0.08          4.08         4.25 o
  -5   5  13          2.15          3.65         4.17 o
  -4   5  13          0.83          6.22         5.06 o
  -3   5  13          4.57          4.09         4.96 o
  -2   5  13          0.90          0.26         4.67 o
  -1   5  13          6.05         10.38         5.41 o
   0   5  13          4.78          7.41         5.04 o
   1   5  13          0.29          7.11         5.28 o
   2   5  13         13.26         14.56         5.73 o
   3   5  13          0.10          3.35         5.34 o
  -8   6  13          1.26          7.52         6.05 o
  -7   6  13          0.01         -1.05         5.33 o
  -6   6  13          0.00          2.69         4.57 o
  -5   6  13          0.62          1.50         4.49 o
  -4   6  13          5.74          7.38         4.48 o
  -3   6  13         14.53         15.03         4.28 o
  -2   6  13          0.06          5.19         4.83 o
  -1   6  13          0.86          6.20         6.12 o
   0   6  13          3.28          0.45         5.07 o
   1   6  13          2.32          2.16         5.16 o
   2   6  13          6.41          8.73         5.89 o
  -7   7  13          0.01          6.88         4.75 o
  -6   7  13          0.08          5.77         5.29 o
  -5   7  13          0.03          1.33         4.80 o
  -4   7  13          2.00          3.35         4.73 o
  -3   7  13          2.32          4.43         4.42 o
  -2   7  13          2.20          5.52         4.50 o
  -1   7  13          0.00          1.72         4.38 o
   0   7  13          9.75          9.25         4.59 o
   1   7  13          0.00          0.88         5.02 o
  -5   8  13          0.68          1.20         4.80 o
  -4   8  13          0.21         -1.48         4.52 o
  -3   8  13          0.92          4.32         4.92 o
  -2   8  13          0.15          0.81         4.73 o
  -3  -9  14          0.06          0.97         5.52 o
  -2  -9  14          0.41          7.75         5.94 o
  -1  -9  14          0.22          6.46         5.14 o
   0  -9  14          0.78          1.50         5.94 o
   1  -9  14          0.09          5.43         6.11 o
   2  -9  14          0.12          6.10         5.34 o
  -4  -8  14          0.77          7.65         5.64 o
  -3  -8  14          0.09          1.43         5.39 o
  -2  -8  14          0.67          6.68         4.98 o
  -1  -8  14          0.24         -2.13         4.83 o
   0  -8  14          0.37          8.10         5.37 o
   1  -8  14          0.32          4.52         5.51 o
   2  -8  14          0.05         -1.16         5.42 o
   3  -8  14          0.39          1.50         5.40 o
  -6  -7  14          0.08         -0.43         5.87 o
  -5  -7  14          0.23          1.14         5.75 o
  -4  -7  14          0.04          4.65         5.73 o
  -3  -7  14          0.85          3.43         5.35 o
  -2  -7  14          0.19          5.55         5.13 o
  -1  -7  14          0.09          0.49         5.08 o
   0  -7  14          4.87         12.16         5.21 o
   1  -7  14          0.21          4.14         5.33 o
   2  -7  14          1.26          3.38         4.95 o
   3  -7  14          0.07          0.51         5.19 o
   4  -7  14          0.52          0.64         5.48 o
  -7  -6  14          0.94          4.71         6.29 o
  -6  -6  14          0.38          3.16         5.01 o
  -5  -6  14          1.65          4.55         5.22 o
  -4  -6  14          0.08          2.77         5.11 o
  -3  -6  14          0.30          3.89         5.04 o
  -2  -6  14          0.03         -2.57         5.11 o
  -1  -6  14          2.18         11.07         5.48 o
   0  -6  14          0.25          3.20         4.80 o
   1  -6  14          1.22          0.47         4.76 o
   2  -6  14          2.01         10.43         4.89 o
   3  -6  14          0.86          4.91         4.83 o
   4  -6  14          0.08          2.14         5.41 o
   5  -6  14          0.02          4.27         5.68 o
  -7  -5  14          0.08          4.27         5.77 o
  -6  -5  14          0.02          4.19         5.66 o
  -5  -5  14          0.09          0.60         5.02 o
  -4  -5  14          2.01          4.40         5.30 o
  -3  -5  14          0.39         -1.57         4.78 o
  -2  -5  14          1.22          6.37         5.12 o
  -1  -5  14          3.64          6.41         5.41 o
   0  -5  14          2.59          3.18         4.77 o
   1  -5  14         10.18         10.73         5.06 o
   2  -5  14          0.00          4.28         4.74 o
   3  -5  14          0.46          7.22         5.06 o
   4  -5  14          0.81          2.51         5.50 o
   5  -5  14          0.64          3.79         5.01 o
  -8  -4  14          1.02          1.95         7.04 o
  -7  -4  14          1.43          1.95         5.44 o
  -6  -4  14          0.86         10.40         5.60 o
  -5  -4  14          0.71          7.25         5.43 o
  -4  -4  14          0.92          3.78         5.22 o
  -3  -4  14         56.27         43.62         4.73 o
  -2  -4  14          0.03          1.51         5.02 o
  -1  -4  14          1.45         -0.61         5.34 o
   0  -4  14          7.84          8.01         5.53 o
   1  -4  14          3.25          4.49         4.60 o
   2  -4  14          0.07          3.62         5.16 o
   3  -4  14          2.94          7.42         4.88 o
   4  -4  14          1.69         -0.10         4.36 o
   5  -4  14          1.89          4.72         4.74 o
  -8  -3  14          1.90          3.74         6.93 o
  -7  -3  14          0.12         -0.06         5.46 o
  -6  -3  14          5.94          7.67         5.87 o
  -5  -3  14          5.34          2.96         5.32 o
  -4  -3  14          0.09          2.80         4.64 o
  -3  -3  14         17.15         23.03         4.92 o
  -2  -3  14          0.06          8.54         5.06 o
  -1  -3  14          0.28          1.89         5.81 o
   0  -3  14          1.04          1.42         5.14 o
   1  -3  14         19.14         15.41         4.09 o
   2  -3  14          5.57          8.04         4.19 o
   3  -3  14          2.10          1.80         4.35 o
   4  -3  14          0.34          4.82         4.36 o
   5  -3  14          0.17         13.65         4.92 o
  -9  -2  14          0.01          0.96         6.85 o
  -8  -2  14          1.06          4.13         6.78 o
  -7  -2  14          0.13          9.94         6.10 o
  -6  -2  14          4.36         12.76         5.39 o
  -5  -2  14         21.34         16.68         4.80 o
  -4  -2  14          1.85          6.12         4.53 o
  -3  -2  14          0.81          3.69         4.75 o
  -2  -2  14          2.55          5.89         4.86 o
  -1  -2  14         19.84         17.61         4.59 o
   0  -2  14          0.38          4.95         4.22 o
   1  -2  14          7.27         14.09         4.17 o
   2  -2  14          0.46          0.72         4.31 o
   3  -2  14          0.42          7.96         4.30 o
   4  -2  14          7.48          9.69         4.61 o
   5  -2  14          1.03          0.11         4.68 o
  -9  -1  14          0.26         -2.36         8.09 o
  -8  -1  14          0.67          1.27         6.78 o
  -7  -1  14          0.04          6.34         6.51 o
  -6  -1  14          6.00          5.10         6.54 o
  -5  -1  14          1.95          6.19         4.53 o
  -4  -1  14          0.07          0.86         4.93 o
  -3  -1  14          0.58         -1.34         4.62 o
  -2  -1  14          0.39          3.60         3.97 o
  -1  -1  14         22.91         32.54         4.17 o
   0  -1  14          0.26          1.16         4.31 o
   1  -1  14         17.56         17.51         4.11 o
   2  -1  14          2.73         -0.20         4.15 o
   3  -1  14         25.40         26.87         4.45 o
   4  -1  14          7.62         11.26         4.27 o
   5  -1  14          1.63          9.91         4.68 o
  -9   0  14          0.42          1.52         7.76 o
  -8   0  14          0.14          4.66         6.62 o
  -7   0  14          0.63          1.92         6.01 o
  -6   0  14         22.70         26.84         6.70 o
  -5   0  14         12.44         16.76         7.05 o
  -4   0  14          1.00          2.29         4.62 o
  -3   0  14          0.03          4.07         4.41 o
  -2   0  14          1.37          6.59         4.45 o
  -1   0  14          2.16          7.10         4.26 o
   0   0  14         14.67         14.92         4.07 o
   1   0  14         45.89         34.60         4.34 o
   2   0  14         11.91          9.70         4.36 o
   3   0  14         20.99         15.56         4.46 o
   4   0  14          0.02          3.04         4.49 o
   5   0  14          1.61         -1.42         5.27 o
  -9   1  14          0.09          0.47         5.80 o
  -8   1  14          2.82          8.14         6.57 o
  -7   1  14          1.93          2.50         6.51 o
  -6   1  14         19.46         13.16         6.51 o
  -5   1  14          0.96          0.15         6.70 o
  -4   1  14          6.27          5.30         5.84 o
  -3   1  14         44.99         43.11         4.44 o
  -2   1  14          1.19          2.03         4.12 o
  -1   1  14         30.54         27.74         4.05 o
   0   1  14         23.97         27.49         4.11 o
   1   1  14         74.01         74.86         4.72 o
   2   1  14          8.18         12.51         4.60 o
   3   1  14          3.40          7.31         4.78 o
   4   1  14          0.00          5.38         4.88 o
  -9   2  14          0.11         -0.61         5.57 o
  -8   2  14          0.06          4.60         6.28 o
  -7   2  14          3.61          0.55         6.74 o
  -6   2  14          1.87          8.17         6.43 o
  -5   2  14          6.57          4.71         7.27 o
  -4   2  14          0.75          2.96         5.04 o
  -3   2  14          6.35          8.94         5.36 o
  -2   2  14         12.88         14.41         4.77 o
  -1   2  14          1.63          7.68         3.95 o
   0   2  14          5.62         13.77         3.99 o
   1   2  14          4.99         11.48         4.26 o
   2   2  14          0.32          4.76         4.59 o
   3   2  14          0.78         -1.43         4.67 o
   4   2  14          0.71          3.55         5.05 o
  -9   3  14          2.85         -4.15         6.75 o
  -8   3  14          0.94          3.20         5.75 o
  -7   3  14          9.88          3.33         6.74 o
  -6   3  14          0.04         -0.55         5.95 o
  -5   3  14          9.42          8.68         5.12 o
  -4   3  14          1.48          3.27         5.12 o
  -3   3  14          1.13         -0.59         4.77 o
  -2   3  14          8.57         11.33         5.00 o
  -1   3  14          1.74          4.59         6.30 o
   0   3  14          0.38          5.39         5.00 o
   1   3  14          8.54         15.36         5.12 o
   2   3  14          0.61          2.71         5.32 o
   3   3  14          1.75          5.46         5.19 o
  -8   4  14          0.59          5.81         5.56 o
  -7   4  14          2.74         -0.62         5.07 o
  -6   4  14          8.59         17.42         7.44 o
  -5   4  14          6.67          6.03         4.86 o
  -4   4  14          1.17          4.00         4.77 o
  -3   4  14          2.83          0.67         5.39 o
  -2   4  14          2.03          2.37         4.82 o
  -1   4  14          0.07         10.55         5.94 o
   0   4  14          3.86          5.08         5.00 o
   1   4  14          0.05          6.13         5.27 o
   2   4  14          0.20          9.38         5.03 o
   3   4  14          2.24          3.85         6.12 o
  -8   5  14          0.03          3.12         5.33 o
  -7   5  14          2.38          0.66         5.44 o
  -6   5  14          1.00          1.64         4.85 o
  -5   5  14          3.48          5.64         5.07 o
  -4   5  14          1.64          7.13         5.28 o
  -3   5  14          6.11          5.17         5.59 o
  -2   5  14          0.16          0.86         5.30 o
  -1   5  14          0.02          2.59         5.04 o
   0   5  14          0.12          4.20         4.98 o
   1   5  14          0.03          4.61         5.28 o
   2   5  14          0.52          8.56         5.46 o
  -7   6  14          1.22          0.70         5.59 o
  -6   6  14          0.00          4.13         4.42 o
  -5   6  14          1.45          3.99         4.63 o
  -4   6  14          0.33          3.88         4.53 o
  -3   6  14          0.00          5.53         5.70 o
  -2   6  14          0.08          7.25         5.53 o
  -1   6  14          4.11          6.80         5.86 o
   0   6  14          0.13         -3.36         5.34 o
  -5   7  14          4.67          7.05         4.55 o
  -4   7  14          0.00          2.32         4.67 o
  -3   7  14          0.01          7.75         4.92 o
  -2   7  14          0.00          0.37         4.91 o
  -3  -8  15          0.11         -3.36         6.26 o
  -2  -8  15          0.77          7.11         5.65 o
  -1  -8  15          0.03         11.44         5.99 o
   0  -8  15          3.32          5.46         5.24 o
   1  -8  15          0.29          1.54         5.93 o
  -4  -7  15          0.00          6.56         5.50 o
  -3  -7  15          0.10         11.30         5.44 o
  -2  -7  15          0.71          4.12         5.10 o
  -1  -7  15          0.12          2.44         5.01 o
   0  -7  15          0.04         -0.45         5.15 o
   1  -7  15          0.12          3.63         5.01 o
   2  -7  15          2.78          7.81         5.39 o
  -5  -6  15          0.46          1.39         5.97 o
  -4  -6  15          0.02          0.34         5.32 o
  -3  -6  15          0.25          4.00         5.23 o
  -2  -6  15          0.02          7.46         5.17 o
  -1  -6  15          0.08          9.19         5.32 o
   0  -6  15          0.00         -1.12         5.34 o
   1  -6  15          0.24          3.95         4.95 o
   2  -6  15          0.48          5.48         5.77 o
   3  -6  15          1.71         -1.88         5.05 o
  -6  -5  15          0.04          0.08         5.12 o
  -5  -5  15          0.39          7.34         5.66 o
  -4  -5  15          0.22          3.17         4.98 o
  -3  -5  15          0.00          9.52         6.65 o
  -2  -5  15          0.01          0.31         5.48 o
  -1  -5  15          0.02          1.52         5.27 o
   0  -5  15          0.49         -6.52         5.65 o
   1  -5  15          1.75          7.19         4.86 o
   2  -5  15          0.02          2.62         5.57 o
   3  -5  15          2.70         10.50         5.25 o
   4  -5  15          0.12         10.53         5.16 o
  -7  -4  15          0.09          6.50         5.78 o
  -6  -4  15          0.74         -2.48         5.83 o
  -5  -4  15          0.29          0.69         4.89 o
  -4  -4  15          1.50          7.98         5.10 o
  -3  -4  15          1.47          5.21         5.04 o
  -2  -4  15          0.98          3.74         4.77 o
  -1  -4  15          3.73          1.65         4.83 o
   0  -4  15          0.28          3.75         5.13 o
   1  -4  15          0.61         -2.22         5.15 o
   2  -4  15          0.67          5.00         5.11 o
   3  -4  15          0.17          1.49         4.77 o
   4  -4  15          0.54         -0.08         4.66 o
  -7  -3  15          0.01          4.26         5.87 o
  -6  -3  15          0.00          4.40         5.30 o
  -5  -3  15          0.06          2.05         4.92 o
  -4  -3  15          0.35          2.01         5.04 o
  -3  -3  15         10.84         11.00         5.28 o
  -2  -3  15          1.04          4.83         4.83 o
  -1  -3  15          2.18          9.32         5.11 o
   0  -3  15          2.18          6.30         5.02 o
   1  -3  15          0.31          1.39         4.44 o
   2  -3  15          0.48          4.46         4.23 o
   3  -3  15          0.22          3.46         5.04 o
   4  -3  15          0.61          3.93         4.79 o
  -8  -2  15          0.43          8.17         7.07 o
  -7  -2  15          0.08          1.55         7.03 o
  -6  -2  15          0.63          3.56         5.33 o
  -5  -2  15          2.11          6.61         4.92 o
  -4  -2  15          0.03          2.15         4.62 o
  -3  -2  15          7.11         12.24         4.71 o
  -2  -2  15          1.94          2.08         4.76 o
  -1  -2  15          0.77          2.81         4.68 o
   0  -2  15          1.13          4.46         4.05 o
   1  -2  15          1.33          3.29         4.21 o
   2  -2  15          0.49          5.97         4.47 o
   3  -2  15          0.01          0.77         4.37 o
   4  -2  15          0.66          4.36         4.78 o
  -8  -1  15          0.78          3.91         6.34 o
  -7  -1  15          0.00          2.81         6.97 o
  -6  -1  15          0.03         -6.64         6.88 o
  -5  -1  15          0.20          6.11         5.17 o
  -4  -1  15          9.65         21.95         5.50 o
  -3  -1  15          1.48          2.02         4.99 o
  -2  -1  15          0.00          1.66         4.61 o
  -1  -1  15          7.38         12.93         4.18 o
   0  -1  15          2.01         -1.46         4.03 o
   1  -1  15          8.50          3.74         4.39 o
   2  -1  15          0.04          3.63         4.32 o
   3  -1  15          0.03          1.67         4.58 o
   4  -1  15          0.52          4.61         4.89 o
  -8   0  15          6.40          6.31         6.39 o
  -7   0  15          0.09         -1.77         6.82 o
  -6   0  15          0.00          6.44         6.86 o
  -5   0  15          0.25          2.42         5.95 o
  -4   0  15          3.39         10.23         4.99 o
  -3   0  15         15.45         21.87         4.79 o
  -2   0  15          0.20          2.02         4.31 o
  -1   0  15          3.14          9.99         4.13 o
   0   0  15          5.46          1.24         4.09 o
   1   0  15          0.31          4.67         4.13 o
   2   0  15          1.93          4.78         4.58 o
   3   0  15          1.83         -0.45         4.46 o
   4   0  15          0.55          1.11         4.93 o
  -8   1  15          1.01          1.51         8.03 o
  -7   1  15          0.84         10.05         7.60 o
  -6   1  15          5.25         10.09         5.90 o
  -5   1  15          1.59          3.76         6.40 o
  -4   1  15          0.24          4.84         5.90 o
  -3   1  15          1.61          4.91         4.07 o
  -2   1  15          0.02          4.68         4.50 o
  -1   1  15         25.55         22.68         4.40 o
   0   1  15          9.02         14.07         4.15 o
   1   1  15          1.04          0.23         4.27 o
   2   1  15          4.17          9.41         4.48 o
   3   1  15          4.48          9.84         4.52 o
  -8   2  15          0.23          2.82         7.82 o
  -7   2  15          0.38         10.81         6.88 o
  -6   2  15          0.21         10.10         6.12 o
  -5   2  15          2.78          6.14         6.47 o
  -4   2  15          1.05          4.25         5.13 o
  -3   2  15          0.14          3.85         4.83 o
  -2   2  15          3.39          8.03         5.45 o
  -1   2  15         30.45         31.49         4.26 o
   0   2  15          0.00         -1.86         4.40 o
   1   2  15          0.13          8.07         4.34 o
   2   2  15          3.82          3.02         4.93 o
   3   2  15          2.62          2.55         4.60 o
  -7   3  15          0.03          4.02         6.85 o
  -6   3  15         11.14         10.95         6.23 o
  -5   3  15          3.42          7.22         5.62 o
  -4   3  15          0.53          6.46         5.24 o
  -3   3  15          0.89          3.81         6.06 o
  -2   3  15          6.14         12.24         4.89 o
  -1   3  15          6.69          2.81         5.13 o
   0   3  15          6.57          1.63         4.92 o
   1   3  15          0.16          3.51         5.04 o
   2   3  15          2.02          1.15         5.28 o
  -7   4  15          0.02          1.05         5.16 o
  -6   4  15          2.78          4.38         7.00 o
  -5   4  15          3.23          6.69         5.45 o
  -4   4  15          1.88          6.18         5.37 o
  -3   4  15          0.27          8.54         5.42 o
  -2   4  15          6.62          5.64         5.42 o
  -1   4  15          0.24          8.73         5.28 o
   0   4  15          3.22          5.16         6.17 o
   1   4  15          0.35          3.11         5.16 o
  -6   5  15          0.75          3.14         5.06 o
  -5   5  15          1.39          4.69         5.23 o
  -4   5  15          0.96          5.57         5.81 o
  -3   5  15          0.31          2.29         5.12 o
  -2   5  15          0.00         -1.67         5.92 o
  -1   5  15          4.13          3.23         5.44 o
   0   5  15          0.01          4.31         5.66 o
  -4   6  15          0.04         -1.60         4.79 o
  -3   6  15          0.45          1.54         5.49 o
  -2  -7  16          0.85          6.08         5.49 o
  -1  -7  16          0.00          1.36         5.62 o
   0  -7  16          0.25          4.92         5.34 o
  -4  -6  16          1.49          7.78         6.09 o
  -3  -6  16          0.04          1.21         5.51 o
  -2  -6  16          1.48         12.71         5.80 o
  -1  -6  16          0.27          6.34         5.19 o
   0  -6  16          0.13          1.26         5.35 o
   1  -6  16          0.10          2.57         5.57 o
  -5  -5  16          0.09          4.50         5.43 o
  -4  -5  16          0.15          4.91         5.13 o
  -3  -5  16          2.03          5.28         5.35 o
  -2  -5  16          0.13          8.76         5.66 o
  -1  -5  16          0.00          4.87         5.55 o
   0  -5  16          1.85          7.39         5.10 o
   1  -5  16          0.13          7.92         6.97 o
   2  -5  16          0.02          3.75         5.40 o
  -6  -4  16          0.43          1.28         5.68 o
  -5  -4  16          0.30         -2.49         5.26 o
  -4  -4  16          0.16          5.65         5.23 o
  -3  -4  16          0.62         12.59         5.10 o
  -2  -4  16          1.00          1.04         5.24 o
  -1  -4  16          1.12         -2.04         5.80 o
   0  -4  16          0.53          5.71         5.04 o
   1  -4  16          0.01          2.09         5.31 o
   2  -4  16          0.00          4.04         5.30 o
  -6  -3  16          0.36          7.21         5.90 o
  -5  -3  16          0.04          1.84         5.31 o
  -4  -3  16          1.56         -1.18         4.88 o
  -3  -3  16          0.12          8.53         5.24 o
  -2  -3  16          0.25          2.02         5.23 o
  -1  -3  16          3.29          3.43         5.37 o
   0  -3  16          0.05         -1.60         4.95 o
   1  -3  16          0.16          3.84         5.09 o
   2  -3  16          0.04          6.16         4.50 o
   3  -3  16          0.25          5.44         4.74 o
  -7  -2  16          0.17          7.04         7.15 o
  -6  -2  16          0.39          0.87         5.42 o
  -5  -2  16          0.15          1.82         4.92 o
  -4  -2  16          0.12          1.89         4.77 o
  -3  -2  16          1.90          3.62         4.86 o
  -2  -2  16          0.42          6.44         4.94 o
  -1  -2  16          0.00          1.02         5.39 o
   0  -2  16          0.25          4.60         4.32 o
   1  -2  16          0.29          6.06         4.36 o
   2  -2  16          0.35          0.59         4.72 o
   3  -2  16          0.20          2.08         4.70 o
  -7  -1  16          0.01          5.05         6.34 o
  -6  -1  16          1.67          4.83         6.50 o
  -5  -1  16          4.46          4.19         5.28 o
  -4  -1  16          1.45         -4.88         5.47 o
  -3  -1  16          0.01          3.67         5.28 o
  -2  -1  16          0.15          1.59         5.31 o
  -1  -1  16          0.09          3.05         4.23 o
   0  -1  16          0.01          3.28         4.48 o
   1  -1  16          1.22          2.70         4.34 o
   2  -1  16          0.67          3.25         4.81 o
   3  -1  16          0.02          4.69         4.79 o
  -7   0  16          0.00         -0.94         7.11 o
  -6   0  16          1.82          2.03         6.28 o
  -5   0  16          6.31          9.44         6.17 o
  -4   0  16          3.14          3.73         5.48 o
  -3   0  16          0.95          4.55         5.04 o
  -2   0  16          1.78          1.01         4.41 o
  -1   0  16          0.00          2.05         4.61 o
   0   0  16          0.25          7.66         4.38 o
   1   0  16          0.19          6.30         4.77 o
   2   0  16          0.01          2.50         4.58 o
  -7   1  16          0.37          8.18         7.15 o
  -6   1  16          0.18         -1.26         7.14 o
  -5   1  16          1.99          5.43         6.96 o
  -4   1  16          1.04          2.36         6.28 o
  -3   1  16          0.09          4.25         4.34 o
  -2   1  16          5.40          7.90         5.65 o
  -1   1  16          0.51          8.17         4.39 o
   0   1  16          0.08         -0.01         4.39 o
   1   1  16          1.77          3.29         4.34 o
   2   1  16          0.01          4.04         5.04 o
  -6   2  16          1.72          5.55         6.34 o
  -5   2  16          0.11          4.47         7.88 o
  -4   2  16          1.06          6.12         5.21 o
  -3   2  16          0.72         -2.70         5.35 o
  -2   2  16          0.72          1.60         4.98 o
  -1   2  16          0.06          1.28         5.21 o
   0   2  16          1.05          5.67         4.51 o
   1   2  16          6.69          1.30         4.40 o
  -6   3  16          0.01          1.03         7.71 o
  -5   3  16          3.91         12.05         5.16 o
  -4   3  16          9.76          8.12         5.30 o
  -3   3  16          3.13          6.84         7.12 o
  -2   3  16          1.83          6.98         5.46 o
  -1   3  16          1.72          3.23         5.33 o
   0   3  16          2.82          4.62         5.35 o
  -5   4  16          0.62          5.68         5.52 o
  -4   4  16          0.81          0.43         5.66 o
  -3   4  16          5.81          7.28         5.55 o
  -2   4  16          0.09          0.89         5.52 o
  -1   4  16          2.97         10.15         5.94 o
  -2  -5  17          0.21          6.27         5.66 o
  -1  -5  17          2.01          8.23         5.68 o
  -4  -4  17          0.26          5.10         5.42 o
  -3  -4  17          0.43          9.72         5.58 o
  -2  -4  17          0.73          2.48         5.92 o
  -1  -4  17          0.00         -3.34         5.40 o
   0  -4  17          0.02          6.21         5.89 o
  -4  -3  17          0.05          3.12         5.58 o
  -3  -3  17          0.45         -0.93         5.13 o
  -2  -3  17          0.09          8.20         5.79 o
  -1  -3  17          0.98          0.67         5.52 o
   0  -3  17          0.19          5.78         5.85 o
   1  -3  17          2.00         -0.50         5.28 o
  -5  -2  17          0.16          0.18         5.63 o
  -4  -2  17          2.79          6.56         5.38 o
  -3  -2  17          1.45         -1.43         5.91 o
  -2  -2  17          0.33         -2.46         5.56 o
  -1  -2  17          0.04          2.33         5.16 o
   0  -2  17          1.38          7.73         4.44 o
   1  -2  17          0.63          9.38         4.78 o
  -5  -1  17          0.05          3.76         5.30 o
  -4  -1  17          1.22          1.62         5.18 o
  -3  -1  17          4.11         -0.77         5.12 o
  -2  -1  17          0.03          4.68         5.15 o
  -1  -1  17          0.09          4.89         4.44 o
   0  -1  17          0.43          5.08         4.61 o
   1  -1  17          0.36         -3.06         4.78 o
  -5   0  17          0.06          7.47         6.50 o
  -4   0  17          0.03          0.17         5.44 o
  -3   0  17          3.16         11.02         5.21 o
  -2   0  17          0.45          8.60         4.36 o
  -1   0  17          1.08          6.60         4.30 o
   0   0  17          0.64          5.01         4.44 o
  -5   1  17          0.24          4.73         7.48 o
  -4   1  17          1.18          4.21         6.39 o
  -3   1  17          0.76          0.20         5.09 o
  -2   1  17          0.00          7.02         4.34 o
  -1   1  17          0.43          5.67         4.61 o
  -4   2  17          0.17          1.13         5.68 o
  -3   2  17          0.07          1.95         5.48 o
  -2   2  17          2.14         -1.30         5.25 o
                                                
